# Supplementary material for: CRISPR loss of function screening to identify genes involved in human primordial germ cell-like cell development
Source: PLoS Genet. 2023 Dec 13;19(12):e1011080. doi: 10.1371/journal.pgen.1011080 (PMC10752514; doi:10.1371/journal.pgen.1011080)
Supplement: S1 Table — (XLSX) [file pgen.1011080.s007.xlsx]

## Sheet: Table. S1
Table S1. The list of sgRNAs targeting 422 coding-genes and 50 non-targeting control sgRNAs.
gene name	gene_ID	1	2	3	4	5
ABCA4	24	CACCTCGAAGCCGGGCATAA	ATGCCACCGTAGCAGGCAAG	GCAATTGATGAGCTGCTCAC	TGCCGGCACCATTCACTCCC	CATTCATGATGGCTGTAGAG
ABHD12B	145447	ACATGGTCGACCGCAACCTG	GCCGCATCGCCCGAGCCGCC	TATGAAGCAGCCCTTCGTGA	CCAAGGGGAAGGACTGTTGC	AGCTTCGCACAGACTGAAGC
ACE	1636	GAGCATGGCGTAGCTTCGCG	CCCGCTGAAACCGCTGTACG	AGGAGCTGTATGAACCGATC	CCGATGATCCTGCGCAGCTG	CCCTGCTAAGCAACATGAGC
ACSF2	80221	CAAGATCGTGGGCCGCTCTA	CGAGCCATGGCTGTCTACGT	TGCACCCCTGAACGTAGCTG	ACGACCAAGGCCTCTCGTTC	CATCCCGACGTAGACAGCCA
ACTG2	72	ACCGCGCTCGTGTGTGACAA	CCACTAGGCATGGAGTCCGC	GTGTGACATTGACATCCGTA	TGAGCACGCACCTGGTGGCG	TCTGTCCACAGGCATCGTCC
ADAM8	101	CGGCTACACAGAGACCTATA	CTGGGCGCGATGATGCTGCC	CCGACCCATACCTGCCCGCG	AGGACGTAGCTCACCCTCTC	CCACTCACCTGTTCTTCCGC
ADTRP	84830	CCGGCTGATGTAAGCAATGC	TAGATACTGTCATCCCCGTG	GACGACTTCAGCCAATGTGA	CCGTCTCAAAGTAGAGCCAT	GGCAAACACAGGATACACCC
ALOX5	240	GGATTCATACGACGTGACTG	GAATCGAGAAGCGCAAGTAC	GCAACACCGACGTAAAGAAC	TATCACGGGGTAAATCCTTG	CATTTGGCATCGATGCTCAA
AMER2	219287	AGCGGCCAAGGACGCGTCCT	CGACGGACTTGCCGAGGTGC	TGACTGTGCCGCCGAAACGC	CCAGTAGCCCTCGTCGCTGT	AGGCCGGCGGCAAACAAAAG
ANGPTL4	51129	ATCCCCAAACCCCGCCTTGT	GTGAACTGCAAGATGACCTC	TTTGCAGATGCTGAATTCGC	CCAAGCCTGCCCGAAGAAAG	AACAGCTCCTGGCAATCCCT
ANHX	647589	TCCACTACCGTCTGGTCATG	GAAGCTGCACAATTTCGCTG	CAGCTTCTCACGAACCTCTC	CCTGGCGTGCGCCCGTGTCC	CTGCGTTGTCCAGGAGATGC
ANKRD2	26287	GTCAGCCGACACGTGCGACC	ACGTCTTGCGCACGCGCTCT	CATCGATGATCTCCCGCCGC	CGCACGCCAGAAGCTGCCCA	GCTTCTGGCGTGCGTCTCCT
ANKRD55	79722	CCTCATATCGGGCTCAGCAG	TTTATGCCTGGCCACCTACC	CCACTGCTGAGCCCGATATG	ATGCACGCCCTTGATGCATG	CTGCTTGATAAACCATGGTC
ARRB1	408	TGTGGACCACATCGACCTCG	CAACGTACAGTCGTTCCCAC	TTCTTGTCCTCGGGGGCCGG	TCGCGGACCATGGGCGACAA	ACTCACCCACAGGGTCCACG
ARRDC4	91947	ATTGGCGACCATGTGTCGAA	CCTTTGGTCACCTCGTTTAC	CGAGGAAACCACATCGCTTC	CATCGACATGACTAACAACC	GATGGAAGTTGAAAGCGAAA
ATP10A	57194	CCAGGTTGGCGGTCTCGATG	CCACATCGAGACCGCCAACC	TCTCCCCGCAGCGCAGCGTC	GTGTCCCAGCGCGGCAGCAT	TTACTACAGGACATGGACTG
ATP6V0A4	50617	TCCAGGGTAATCATTTCCCG	TTACACTAACCCCAACTTTC	GCAGTGCCTGCATATATGAC	GCCCACTGACCCCGCTCCCA	TGAATGTGAACAGCTTTCAA
ATP7B	540	GATAAGTGATGACGGCCTCT	TGTTGCAGGCACACAACCGA	GCTCATTAAAGCTACCCACG	TTTGAGGCTTCAGTCGTTTC	GCAGCAAATATCGGTGTCTT
BNC1	646	CACCATGTTACACCCTTCGA	AAGCATAAGTGCACCATCGA	GTACCTGCAGTACGTATCCA	ACACTTCAGGATTATATCCG	AGTTGCCAAAGTTTCAAACC
BRDT	676	AGCTCCCTGTACCACGTTCA	TCCTGTTGACGTTAATGCTT	TTGGGCCGCAGTTTGTGAAC	CCCAAAGCATTAACGTCAAC	ATAAGAACAATGTCATCTCC
C10orf10	11067	TAGACCTCACGTAGTCATCC	CGTGAGGTCTATATCTCGAC	TTCCCTGGCAAGACCACCGC	GACATCACCGCACGTTTCAG	ATACTGTGGACCCCCTGGAC
C1orf115	79762	CAGCTCCCATTAGCGCACGA	GCACCTGGAGTACGCGGACG	CATCAAAGGATGCCGCTACG	CTCCAGTGGCTCGTAGCGCT	AGCCTACTCCGCCCCGTTTG
C5orf47	133491	TTCGTCTATGTGACGCGCTT	GAACTCTCGATGCCCGCAGC	TACTTTCACTAGATAACCTT	AAAATTAGGTTTAATCCAGA	AAAATGAAAAATATAGACAC
C9orf64	84267	CACGAACACCCAGTTGACCG	CTCTGTTGACGGCGGCGCAC	CGATGCCTCTCTTCTACTAA	GTATATTCCGAACCTGATCC	ATGCAACGTATGCGATGAAA
CA2	760	TTCACTAACTTCGATCCTCG	GTATGAGTGTCGATGTCAAC	CAATGGTCATGCTTTCAACG	CTGCTCGCTGCTGACGCTGA	ACAAGGTTCAGAGCATACTG
CACNA2D2	9254	CATTCTCCTGTACCTCGAAC	TCCAGATTTACAAGGACAAC	CGTCTGGAGCAGGAGGTCGA	CGACCTCCTGCTCCAGACGC	CCTTGATGTTGTCCTGCCAG
CAPN13	92291	GAGAGTCATGGCGTATTACC	AACGCCTCTCCAATGTGATA	TGATGACCGCCTACCTGTCC	GTGAAAAGCTTTGGACCATC	AACGGAAAATGCCAGCATAC
CCNO	10309	GCATTTCACGCACGCTCGCG	ATCCCGGTGCACCGCCAATT	ACTCGAAGGAGAGGCCGAAT	CTACAGACCTTCCGCGACTA	CTCGAACAGGTCGCAAATGC
CD109	135228	TCTGGAACACTGCCCTTCAC	TTTGTTGTGACAACCACTGT	CCCGGAGGAAATGTGACTAT	CTATCTTCCCATCCAATACT	GACATACTATCAATCATTTC
CD38	952	TGTACTTGACGCATCGCGCC	CCACCGCGAGCACCACGACG	TCAGACCGTACCTTGCAACA	TGAAAGCATCCCATACACTT	CCAGCGGGACATGTTCACCC
CDH4	1002	GCAACTTACCCGGAGCGCGC	ATGGGACAGTCTTCGCCACC	GGGAAGATGACCGCGGGCGC	GCTGCAGGTCCCCTCCGAGC	TAGTTGTAAGATCCTCATTA
CDH5	1003	TTCATGACGTGAACGACAAC	AACAACCGATGCGTGAACAC	CATGATGCTCCTCGCCACAT	TTCCACCACGATCTCATACC	GGCAGGCGCCCGATGTGGCG
CDKN2C	1031	ACACCGCCTGTGATTTGGCC	CACAGGCGGTGTCCCCCTTA	ATTTGGAAGGACTGCGCTGC	CCTAAAGAATGGCCGAGCCT	CCCGATTTGAAAGACCGAAC
CDX1	1044	AAGGATTCGCCCGTGTACCC	GCTGCGCCGCATCCACTCGT	CTACACCGACCACCAACGCC	GGTGGTCGGTGTAGACCACG	CAACCCCACAGGTGAAGATC
CHCHD2	51142	GATGGTCTCACCTGGCCGGA	ATTACCTACCGTTTGCAAGT	CCCACCTGGTAAGTGATGTC	GAAACTGTTTGATCTCATAG	CCGAAGCCGCACCTCCCGCA
CHI3L2	1117	GGATATGGGAGCAACCACCA	CACCTGCCCAGAGAGACTTC	AGTGGTCTTGCTGCTTCTCC	GAAGGGGTCAATATTCTCAG	CTACTTTACCAACTGGTCCC
CLDN4	1364	GGCACCTTACACGTAGTTGC	GGCCCAGCCGACGTAGAGCG	ACAGGTAATGGGCATCGCGC	TCACCATAAGGCCGGCCAAC	GCTGCCAGCAACTACGTGTA
CLEC4D	338339	CACGTCTTGTTGTCAGTAAG	AATATACTTACACTCTGCGT	CTCTTACTGACAACAAGACG	AAAACTACAGCAATAACCGA	CACCCAACGCCACTGACCTT
COL23A1	91522	TGGACGGACTAGCGAAGATC	ATGGAGCTTCCCGAGCAGTC	AGACGCTCACCTCCCGCAGC	ATGGGCCCAGGCGAGCGCGC	CCTGTCTAGGGCCCCCTGGA
COLEC12	81035	ACCAAACCGCTTGTAACCGA	TCTCACAGACGACTTCGCAG	TCTCTTACAGGTATTCAGGA	AACAATCACAGTAGCCATTT	TGCAATCCTTCGGTTACAAG
CPXM2	119587	AGCGCTTCACCGTGGAGGCA	TGACTGGGTGACATCCTATA	CGGCGCCTGACCAGATTCAC	GTCACTGTTAAGAATGGATC	GTCTCCCTCGATGTGCCCCC
CRHBP	1393	CATTACCATCCACTACGACC	GTCGCCGCCCTGACAGTCGA	TTTCCCCTCTTAGAGCCGTC	GGTGGCTCACCTCTAGGTAC	TTCTTCCGAGTCCATGAACC
CRIP1	1396	TACCTCAGCGTGGCCCCCAG	GTACACCTCCTTGTTGCACT	CATACCTTTAGGCCCAAACA	TCCCACATTTCTCGCACTTC	CCCTGCTACGCAGCCATGTT
CTSC	1075	TCTTGTAGCCAGTATGCTCA	GGAATATGAGACTCTTACCC	CTACAAGACACAACCTCCTG	TTGGGGACAGGTATTCTAAT	CCCAGTTTGTTCCTCAGATG
CXCR4	7852	TGTTGGCTGCCTTACTACAT	GGGCAATGGATTGGTCATCC	ACTTACACTGATCCCCTCCA	CACTTCAGATAACTACACCG	CAACCATGATGTGCTGAAAC
CXorf67	340602	CAGCAGCTATCCCTGTTCCG	CAGGGTCTAGATGAGTGGCG	TCATCACCGATGAGGCCTCG	CAGGCCTTGCCTCAGATGCG	GACTGAGTGGCCATAACGCC
DACT2	168002	CTCACGGTCTCCGAATCGGT	GCAACCTCGCGCCCAACCTA	GGCCTTAATACGGCACAGCT	ACCGCCGTAGGTTGGGCGCG	TGGCGCCCTCCTCGGTAGCC
DAZL	1618	CTTCTGGTAAAATATAGCCT	AAGATAATCACTGATCGAAC	AGAAGCTTCTTTGCTAGATA	TCATCAGCTGCAACCAGCCA	TGGTTGCAGCTGATGAGGAC
DCAF4L1	285429	ACACTTAAGAACCGCGACGC	CCAGCTCTTCGTAGTGAACC	GGGAGTAACTGGTGACGTTG	AGCCGTACTAGCAAACTGCT	CGACCGATTTAACTTCATTC
DCAF4L2	138009	TACTGAAAGAGTGATACGCG	TTCCCAGGAATGCGTCGGCC	CTACCTATGAACAGCGACGC	ACTGGGAATGTCGTTCTCCG	CAAAAGACCGCGACTGCTCG
DDX4	54514	GCGAGATAATACATCCACAA	CCACCATGGGAGATGAAGAT	AACTCCAAAACCACCCATTG	CACATACCTGATGATGAAGC	TTCTCACAGGATAGGTATTC
DDX43	55510	AGATCGGCCATTGATAGATT	AAAGGCGTCATCAAATGTGC	AAGCATACCTGAATAGGTGT	ACAGATAACAATGTTGTTGC	GAAAATTACAATTCAGAATG
DEFB1	1672	CATTACAATTGCGTCAGCAG	CCCAGCTCACTTGCAGCACT	AGCAGAGAGTAAACAGCAGA	GTAACAGGTGCCTTGAATTT	ACAGGTGGTAACTTTCTCAC
DLL1	28514	GACGTACACCGACTGGTACT	CACGCGGAAGAAGGTCCGGC	CCCGCCGTCGGGCAGACTGA	GTACGTCATATCCGAGGAGA	AGTGGCCGAAGGCATCGTCC
DMRT1	1761	CTTGCTGAATGCCTCGTCGT	AGTGCAACCTGATCGCCGAG	TCTTCACAGGGGATCCCCCG	CAACTGCCCGCAGTACTCCA	ACTGGCCGGCGGTGGCTGAG
DND1	373863	GCTTACCTCACAATCCCGCT	CGCCGCGCCTCGAGCTGTAG	TGGTGCTCGTACACGTCCTG	GCTGGCGAAGTCGCTGCTTC	ATGGAGTCACTGTTTAACCA
DOCK2	1794	GCACCACATCGCCGATCTGC	CTCCTTGTCAGCTTTGCGCC	GTGCGAATACAGGAGACGTG	AAAGCTGACAAGGAGCGGCA	CATAAAGCACAAAATGTTAC
DPPA3	359787	CTGGCTTACCTGAATCGTCC	ATACTTACCTTAACTCCCTT	TTTAATCCAACCTACATCCC	ACTCATCTTCGATTTCCCTG	CGAATCTGTTTCCCCTCTAT
DPPA5	340168	CACGTAGACATATCCCGCCG	GCCTAGTTCGAGGGCATTCA	GCCATGAATGCCCTCGAACT	CAAGGCCATGCTCGAGCTGA	TCATAAGATGGGAACTCTCC
EGFR	1956	TGAGCTTGTTACTCGTGCCT	GAGTAACAAGCTCACGCAGT	ATAGTTAGATAAGACTGCTA	GAATTCGCTCCACTGTGTTG	TGTGATCCAAGCTGTCCCAA
EID3	493861	CGACGTAGACCCAAAGCTCC	CAACTCCTTAACCGAGGCTC	GCGGCACTTCTCCTCGTCAG	ACATTCATCGGCTCTAATAT	GGCAGCTCATGTACTGCGTG
ELAVL2	1993	TCCAGGACCGCTAGCTCAGC	TTCTCGTATTCTTGTCGACC	TCGATTTGACAAGCGAATTG	TGTGAACTACATTGACCCCA	GTTGGACAATCTGCTCAATA
ELOVL3	83401	CCAGAATAAGTGTTCCATCG	CGCAAGGGCTTCAACCTGCA	CCGCTTACGCAGGATGATGA	TCACCAATACTCCTCGAAAA	GGTCTTACCTGAAGATTGCA
EPB41L3	23136	GAATTGGTTGGACCCTGCTA	TGCAAAGTGATACTTCTCGA	TTTCTGTAGAAACGCTCCAG	CACACTTACCTCTACATCAC	TTGCTAGAGAAAGACTACTT
ESAM	90952	AACTGCACTTGCCCGCCAAC	AGCCCGCTGTCCAATACCAG	CTTCCAGCGTCACATTACAT	TGTCTCCAGCGCCCCCCTCG	TGTTGTGACCCCATTGATGT
ETV5	2119	CTGATCATAAAACCCGTCCA	CTTTCAGAAATCTCGATCTG	CGGTTATCAGACTGAAAATC	TCAGTCAACTTCAAGAGGCT	CTTACCCCTGGGACCATAAA
FAM122C	159091	CCGAGTTCCACTACCGCAGA	ATTTAGGAATCGACGCTCTC	TCTCAGAATGTTGCCGTCTG	CGGCTGATGGAACCATGAAA	CCGCCTTCATCAAATCAAAC
FAM124B	79843	GGATAGGCTATTTCGCGTCC	CCCTGGAAACCGGGACCGCT	TCCGCCAAAATAAGTCTGCC	CTGACCTGGAATGACCGGCC	AAGACCTCAGGGAGCTATGA
FAM162B	221303	AGGGCGTTTCAAATCGATGG	CGCCTCTCGAGGCCACGCGA	AGCCGGTGCGGGCCGTCGCG	CACACTTACGGGATCCGAGG	GACATGAATCCTTAACAAGT
FAM196B	100131897	ATATGATGCACGCCGTGTTC	TGGGACACCTTGACCCTTCG	AGTGCATCGAAATCTGCCCC	GGGGGCGATGCCTCCTCAAC	TACTGCAATTGTTGAGATCT
FAM20A	54757	GGTTAATACCCAGGTGGAAC	GCAGATGAACCTTACCTCCC	ATGAAGTAGAAGAAGTCCAC	TTCCAGACAGCAGCGAGATG	TTACCTCATGGGTTTGAACA
FAM9C	171484	CCATAACTTGAACCTCCAAC	TCCTCATGCTCATGACTTAC	TCCAGTAAGTCATGAGCATG	TTGTTACAGGGTTGATACCA	CCAGTTGGAGGTTCAAGTTA
FBXO15	201456	TGCGTACCTGAGGGCCTCTT	AAACCTGTCAACCCTTACAC	ATGCCGGAGGTGGACAGCAC	CTCCCAGTGCTGTCCACCTC	GCTGTGAGCCTTCTGTGTAC
FHL1	2273	TGCACTATAAGAACCGCTTC	ATGCCGCAAGCCCATCGGTG	GCAGTCAAACTTCTCCGCCA	GTTGCACTTCACGCAATGCT	CAGTAGAAGTCCTCCCCTTT
FMN2	56776	CAAACGAAGCTGCATTCGTC	AGCTGGACTGATATTCGCCT	TTCGAGACAGACATCGCCTG	ATCTGCAGGGCGAACGCTGT	ACGCTCAGATGCTGTCCAGA
FNDC4	64838	GGTGCACTTCCGAACTCTCA	TGAGTGACCGTCACATTCAC	CTCCCGAATCACACGCTGCC	CCAATGACGATGTTGCCTTC	TGACTCCAACAACAATCCCA
FNDC5	252995	CGAGGTGCTGATCATCGTCG	GCTCTTCAAGACCCCGCGTG	CATCTTCTCAGCCTCACGCG	CATCTTCTCAGCCTCACGCG	GGAGTACATAGTCCACGTGC
FUCA1	2517	CATGTCACGACGATAGCCCC	GCTATAAACCTGATCTGATC	TCACCAACCAAATCCCGATG	AGCTGTACGACCTTGTTAAC	TGTTTAAGGAACATCCGCTA
FXYD3	5349	GGGCTCTCACCATAGTAGAA	TGACTCACCTTCTAGGTCAT	CACCTGCCAGGAACACAAGC	TGACATGCAGAAGGTGACCC	CCCACTAGGCTTTCCTGTCC
FXYD6	53826	TGGGGGACTGGTGTTCGCTG	CAAACTTACTTAGGATAAGG	AGACGCCATGGAGTTGGTGC	CATCGCTCACCATAATGAAA	GAAGACCAGCACCAACTCCA
GABRA3	2556	TTCTGGACGGCTATGACAAC	CAGAAGACGATCCAAGATTC	TCTTGATTCCCCTTGACCAG	GACTTTGTGAAGCAGGACAT	ACCATGTCAGTGTCTGACAC
GATA4	2626	GTGCTTACCAGCCGGCGCTG	CGCTCATCAAGCCTCAGCGC	TGTGCCCGTAGTGAGATGAC	CAGGCTCGCCCTCCGCATTG	GCAGTCCGCCTCCCGCCGAG
GIP	2695	GAAAGTCCCTTCCGCGTACC	AGCTGGCCAGTCAAGCTAAT	CCGCAGCAAATCTTCATCGC	ACCTTAGCATGAGATCCAAC	CCAGCGATGAAGATTTGCTG
GLIPR2	152007	GGGAAGGCGTCCGCAAGTGA	GCTTCTGCCGGTACTCATTG	TCATTGACAACATTCCCCGC	AGTCCAGCCGTGGCCAGTGT	TGGGCATCCTATGATCAGAC
GMPR	2766	CAGAATGTAGCCGTGAGTTC	CTTTGAATTTCGAAACGTGA	AGTCGTACCTGCAGGCATTC	CTTACCATAATGGTGTGTTC	CACTTTGATGATATCTGCTC
GPC3	2719	CACATTGCAGTAACCGCCAC	CTGTGGCGGTTACTGCAATG	AAACCTTATCCAGCCGAAGA	GACCGTGCGCACCGCGTGCT	TCACCTGGCACGGGAGTTTC
GPR176	11245	AGCGAGCCGCACAACGCGTC	CTGGCTACCCGAGCGTATGC	ACCGGTGGTGTAGTTGCACC	CGAACTCCCCGAGCGCGCTG	CAGATTTGAACACGGTTGTG
GPRC5A	9052	ACAAAGTCTTCATTGCGACG	TCAGTCTGACCAAGCTCGTC	CTCGGCCAAGCGTGGGCCCG	CCATCCCACGGGCCCACGCT	TACCTGCAGCTGAAAATGTG
GPX2	2877	AGTCTCAAGTATGTCCGTCC	GGAAGGTGCGGCTGTAGCGT	GGCATTGCAGCTCGTTGAGC	AGGTAGATTTCAATACGTTC	CCGATCCCAAGCTCATCATT
GSN	2934	TGCAGTATGACCTCCACTAC	GGAACACCCCGAGTTCCTCA	ACCCTCCCAGGTATTGCCTA	TCCTGTACCCACCCACAGGT	GCAGGGTGCCCAGTCTACCC
GSTA1	2938	GGAACTTCTCTACTACGTCG	TCTGCCCGTATGTCCACCTG	CCACCAGATGAATGTCAGCC	TATAAAATCTGCAGAAGATT	GATGTTCCAGCAAGTGCCAA
GSTA2	2939	TCTGCCCTTTAGTCAACCTG	AGCTTGGCATCTTGTTCCTC	GGTGGAACTTCTCTACTACG	CGTAGTAGAGAAGTTCCACC	TATAAAATCTGCAGAAGATT
GSTA3	2940	TCTGCCCTTATGTCGACCTG	CCTTTATGTCTTTCCCGTAG	GATGTTCCAGCAAGTACCAA	CAGTTTGAAGAGAAATTTAT	AGAATTGATATGTATACAGA
GSTA4	2941	TTTAAGGATTGACATGTACG	AGTATCTAATTATAGCCTTC	CATCCCGTCAATTTCAACCA	GCAGACAAGCACAATCTCTT	AGAACAGTTGTACAAGTTGC
GTSF1	121355	GCCAATTTGCTTGCAACATC	TCCCTTCAATGCTCGCCACC	CTGTCTTTCAGCCGACTCCC	GGGCATTGCAATAGCTTCTC	AACCTGGTGGCGAGCATTGA
HAPLN1	1404	AGATTGTAGCGCCCCAGTCG	TCGACCAGCTGTACGACGCC	ATGACCGCTGTGATGCGGGC	AGCTTGCACCGCTTCATCAT	TATCGAGACCCTACAGCATT
HENMT1	113802	TACCGCTGTCTGTATAGTGG	ATGGTCAAATTCAGATCCCG	GGATTCGTTAGCTCCTTTCC	AAACTGAATTGCCGTCTCCC	GTGGTGATACTTCACTCTTA
HLA-DPA1	3113	GGGCCTAGTCGGCATCATCG	TCTATGCGTCTGTACAAACG	AGCACAGTCTCCGTTGTCTC	CACCAGTGCTCAACGTCACG	TTGGGAAACACGGTCACCTC
HLA-DQB1	3119	CGTTCCGCGGGATCTTGCAG	GTACCGCGCGGTGACGCCGC	TTGTGTCCACCCCCCTTATT	AGGTGTAGACATCTCCACGC	TGGGCCTTATCATCCGTCAA
HORMAD1	84072	ACACTTACCTGAGGATCTTC	CCATGGGAGTCCTCTGCAAC	CACAAACCCAGAAGATCCTC	TGGCCACTGCCCAGTTGCAG	AGTCTTTGGTGTTAGTGAAG
HOXA1	3198	GAAGTTGGTGCGCACCGCGT	CCCGCCAGGAAACGACGAGA	TGCTTCCTGATTTAACGCGT	AGAAGATGTCTCCGATGCGG	CGAGTCGCCACTGCTAAGTA
HOXA7	3204	CGCCTTCGCCTCGACCGTTC	GCCCTCGTCCGTCTTGTCGC	GACTGCCGCCGCAGCTCCCG	TGGCGGCCCCGCTTCCTGTC	CGCCTGCGACAAGACGGACG
HOXB2	3212	CGTCGAGATCGCGGCCTTGC	GCCTTTAGCCGTTCGCTTAG	AGGAGACGTGGCGGATTGGC	ACCTGCAGGCGATCCGACCC	AGTCGGCCGCGAAGAAGTTG
HOXB3	3213	CACCTACTACGACAACGCCG	CAAGGGATTGGCCTCGTCGT	TGGGGACGGGCTCTCGTAGC	GGAGGCTATTCCTCGTACCC	TCATACTCGGGCGCCGGGGT
HPGD	3248	TTGTCTATAGGTAGCGCTGG	TCTGTTCATCCAGTGCGATG	GCTTCAAAGCATGGCATAGT	AGAAAAGTTGTAGACCACTT	CATGCCCGTTGCACAGCAGC
IFI16	3428	TATACCAACGCTTGAAGACC	CAAAGGGAGTAAGGTGTCCG	CTCGGACACCTTACTCCCTT	TACACAGAACCCGAAAACAG	AAAACGCCCAGTGATAGTGA
IFITM1	8519	CAGAGCCGAATACCAGTAAC	CTGGGCATCCTCATGACCAT	TCAACACCCTCTTCTTGAAC	GACAGCACCAGTTCAAGAAG	TTCATCCTGTTACTGGTATT
IGF1	3479	TCAGCCCCGCAGAGCGTCTC	GATGCTCTTCAGTTCGTGTG	TCGTGGATGAGTGCTGCTTC	GTATGGCTCCAGCAGTCGGA	AAAAGCAGCACTTAAATAAT
IL12B	3593	TCCAGTTTATGTCGTAGAAT	CAGGTGATACCATCTTCTTC	CTCCCTGACATTCTGCGTTC	CAAGGAGTATGAGTACTCAG	CAGCTCCGCACGTCACCCCT
IL6R	3570	TCGGTGCAGCTCCACGACTC	AACTATTCATGCTACCGGGC	CGTGGTGCAGCTTCGTGCCC	ACCTGTCCAAGGCGTGCCCA	TTTCCTTTCAGTTCCCCCCG
IL6ST	3572	AGATGCCTCAACTTGGAGCC	TTTGAGTTGCATTGTGAACG	ATTCGCTGTATGAAGGAAGA	ATGATAGTATATTGCTCCTT	GTGGATGCTGTGTCTTCAGG
IRX4	50805	CCGCGGCGCTGGGCGTCTAT	ATAGCCCTGCGATCCGCCAT	TGGAGGCTAAGCCGCGCATC	TCGTCTGCGCACTTGTTCCG	TCGTGCATGCTCAAGCGCCA
IRX6	79190	GCCCAGCAGTCGACTATCGT	TCAGCTTCTTCCGATCCGGA	ACCCTACGATAGTCGACTGC	GTGCAGTGCCAGTACCCGTC	GTCGCCGAAAGAACGCGACC
ITGB4	3691	CAACTCCATGTCCGATGATC	CTACTCCTATAGCTACTACG	CGAGTCAGCCTTCCACTATG	CTCAAAATGCCGCTCCTCAC	CTCACCAGCGACTACACTAT
KANK3	256949	CGCGCGTCGAGCACACGCTC	ACTCTCCCAGGGCGCGCCCT	CGCCGTCGCTGGCTACTCCG	CGAGCCCCCGGGTAGCTCCT	GTACGAGAGCTCCTCCAGCG
KANK4	163782	CGTTAACCCCAACAAACTGA	GAGTACCAAGAGCTGGTCTG	GACCACCACAGACCAGCTCT	TGGTCCCATTACCTCCTGCA	CCAAAGATGGAGAAGACAGA
KCNMB1	3779	TCAACGTGTCAGCTGCCGGC	ACGCTGGTTTCGTTCCCCCG	CCCTGATGTTGGTCTCAATC	TGGTAATTGTCCACGCTGCC	CGTCATCACCTACTACATCC
KCNV2	169522	AAGCCTGTGCGACGACTACG	GGCGCGACGAGCTGAGCGAA	ATGAGTATACCACCATACGC	CATGTACCCAGAGACCCACC	CGCTGCGCGCGAAGCGCCTC
KHDC3L	154288	TCGCTGGGTCCCCGACTTGT	TGCATCAGTTGCACGAGCGT	AAGATCTCAGCCTCGCCGTT	AGTGACCCAGCGGTTTCGCG	CTTGATTCACGTGAATCGAT
KIAA1045	23349	GATGACTTTACACCGCTGAA	TCTGCAGCAGTTGCGTCCCC	CAGTGGGAGCACCGTCAGTG	TCTATGTGGCCTCGATGTTC	CATCAACTTGCTGCTTACTG
KLF4	9314	GTGGTGGCGCCCTACAACGG	AGCCCGCGTAATCACAAGTG	GCGCGGCGGCCCGCCGTTGT	TCTTTCTCCACGTTCGCGTC	CACCCACACTTGTGATTACG
KLHL13	90293	TTGCTGGTAAAGATGCGTGT	CAGCTTCCAGCGTGTCTTGA	CATGCTGGAACTGTGTATGG	CAACACATGAAATTGTCCCT	ATAGTGGGGCTCACTCATTT
KLRB1	3820	GAATTGCTTTGTCACGTATC	CCTGCTGCTTATTCGAGATA	ATTGGGCAGTTTAAGAGACC	ACCCAGTAACAACCAAGACA	GCCCTGAAACTTAGCTGTGC
LAMA4	3910	GTTATATCGGAGATTCCATC	AAGTGTGAACGTTGCGCTCC	TGCGTAAGCAATTCCTACAC	GCTCTCCTGTTGTGTTCCGC	ATTTGTAACGAAAATTATGC
LBH	81606	CAGCAGCGGTCAAAATCTGA	GCTGAGGCCGATCTCCTCCA	GATCGGCCTCAGCCCCCGCA	AGTTATCTTGCTCATCCTCC	AGGGTACTCACCAGTGAATG
LCP1	3936	CAGAGGATCAGTGTCCGATG	CAGCCCCTATGTTGACCACA	GAAGGAGGGGAAGCCTTATC	GCTAACCCCTTTCACCATTC	AGACATACCTGAATGGTGAA
LDOC1	23641	CGCCGTCTGCACGATAAACT	GGTACGTCCGCCGAGCTGCC	GCTCTCGCCATTAAACGTTT	TGCTGCACGCGCTCCTGATG	TCATGGCGTCGTTGCAGAAT
LPIN1	23175	ACCCATGACCAAGCCGAGTC	ATTCCAATAATGAGAGACCC	CATACATTTCGAATCCACCC	AATGCCGTCCTGTTCCCCCA	TCAAGAAACAGATAATGATC
LUZP4	51213	CTCAAAGAGATCTCGTAGCC	GAGTGTCCACAAGATCTCCC	AAGCTCATAGACATCGCCAT	CAGGGAAGATGGCTTCGTTT	TCTGGACAACACCCTTTAAA
MAEL	84944	CAGGCCTCGTCGCCGTAGTT	ATCCCCGAACTACGGCGACG	CAATGAAATCGAAATCCTCG	ATTATAGGTGAAATTCCACG	CTCCTCAGTGGTGTGAAAAC
MAGEA12	4111	ACAGTGTCTTTGCGCATCCC	GCTCGTCTCCAGGTCAGGAA	GGGCTCCAGCAACGAAGAAC	CTACCATCAACTATACTCTC	CCCTTCCTGTTCTTCGTTGC
MAGEA3	4102	TGACAATCAGATCATGCCCA	GCTCACCCAACATTTCGTGC	AGCTTCCAGTTCCTTGCAGC	GGGGAGGGAAGACAGTATCT	CACAGGAATTCATAACATGC
MAGEA4	4103	GCGTGAAGCAGCTTTGTTAG	GAGTCCCTGAAGATGATCTT	CCTCCATTGCAATTGTGCCC	CCGAGAAGCACTCAGTAACA	CACAGGAACTCATAGCGCGC
MAGEA6	4105	GCTCACCCAATATTTCGTGC	AAAGATGTACACGTGGCCGA	AGCTTCCGATTCCTTGCAGC	CTCTCAAAGCCCACTCATGC	GGAGGGAAGACAGTATCTTC
MAGEB1	4112	TCATGTACCGAATCTGACGA	CGCCGCTTGGAGCTCGTCTT	GCGACGCCTGGCTCTAACAC	TTTGGCACCTTCGTCAGATT	GACGAGCTCCAAGCGGCGAG
MAGEB2	4113	ATCTTCGCTTGGGCTCTTAG	CATAGACTCCCAACATATTC	CAAGCGAAGATCCTCTAACC	CACTTACACCTTCATCGACA	CCGGGGTCTCAATGTTCCTC
MAGEC3	139081	ACCTGAGTAGCCCCGGAAAA	GACTCCTCGCAAAATGCTTC	TGGAACTTCAGATCAGCGAA	CACATCCGCGAACCCTGCCA	ATCACTCAGACTCCCCTCAC
MAN1C1	57134	AGAGAGCTTCCACCTGAACG	TCTGACTCACCACGTTCAGG	AGAGGAGTCCCCCGATGTAG	GAGCTATAAGCGTTATGCAA	CGGAGAAGCATCCTTGTTTG
MBP	4155	ACCGCCAAAGAAGCGCCCGA	GCGCTTCTTTGGCGGTGACA	GCTCCGGCCCGGCTTTAGCC	TTAATTCTCGTTTGCCTGCG	ACTTTCACGGACAACCTCAG
MEIOB	254528	GATGCTTACCTAGGAGTTGC	AAAGTTATCGGTATAGTTAT	GATGTAATCTTCATTGCCCC	CCTTAGATATTGGATCAGAA	AAATCCTCTGATCCAAAGAA
MGLL	11343	CATGGTACTCATTTCGCCTC	GAGAGGCCGGGCCACTTCGC	ACTGTCCGTCTGCATTGACC	ACACATCCCTGACGAAAACG	CAGTGGCCGCTATGAAGAGC
MIA	8190	GGGTGGTCCTATGCCCAAGC	GTCCTCTCGGACAATGCTAC	CCCCAGTAGCATTGTCCGAG	CCGGAAGCTGTGTGCGGACC	CCCGGTGAATGGTCAGGAAT
MT1F	4494	GCGTTCCTTACCAGCGGCGC	GCACACTTGCTACAGCCCAC	CCCCTTTGCAAACACAGCCC	CTCACACTCACTCTTCTTGC	CCCAACTGCTCCTGCGCCGC
MT2A	4502	CAGCCTCTTACCGGCGGCGC	GGTGACTCCTGCACCTGCGC	CCCAACTGCTCCTGCGCCGC	TTTGCACTCTTTGCATTTGC	CCCCTTTGCAGATGCAGCCC
MYZAP	100820829	AACGATCCAGGGCAGACGAC	GAAGATTCGACAGCTCACCC	AAGGTGAGAAAGCGAATGTA	CCAAACCCAGTCGTCTGCCC	ACACCATAAACAACACCCTG
NANOS3	342977	GCTCACGTGTGGCGCCGCAC	ACACACGTAGTCCCGCAGGA	CCACTAGGTTTCAGAGGTGC	GGGCGAAGGCTCAGACTTCC	GAAGCTGGTCCGGCCTGACA
NELL2	4753	GTCCACGACCGGAGTGCGTC	GACCTGACGCACTCCGGTCG	GGACAGAGAAATAATGCGCA	AGCCAAAATGTTGTGCCTAG	CTGTTAAGACGTCAATCTGT
NETO1	81832	TGTGAAGCACGCTGCGCCCA	CCAGCAAGTATCCCCCTGAC	GGGATACTTGCTGGGATAGT	TTAATCATCCTCCATTTGTC	AACGCACAGACATGATCCAT
NLRP2	55655	AGCATTTCGTCCACGTCTAG	TCTTCTGGAGCTCGTGTGCC	AGAACGACCACCTCTAGACG	CTCTCTCAGACAGATCCATT	CTTTGAAAAGATGCACCGAA
NLRP7	199713	TAGAACGCGTATCTGAGCGT	TCTTCTGTAGCACGTCTTCG	TTCTCAGAGTGACGTCGTCA	TCTCACGGAATTGTGTAAGA	GACTCGGAGTTAGCAAAGCC
NLRP9	338321	GCCATAATCCCTTTACGTGC	ACCCAAAGACGATCCTAACC	GCGCTTTGCAAAGAATCGCC	GAAAATCCCTTGAGGGACGA	TGAAGACATCGCCTCCGTCC
NRCAM	4897	TGACATCGATAAAGACCCTC	GAGTCTATCAGTGTACAGCA	ATTTAATAGGATCACCATTG	TGGATTACAATATTCTCCCG	CCTTGGGGGCGGTTTCCCTT
NRK	203447	CAAAGTTGGTGCCGCTGACC	CTCACTCGCCTTCCTATTTC	TACTTATGGCAGAATCTATT	TCTAGTGAGAATATTCCAGT	CAGACCCCTTTACCTGAAAT
OOEP	441161	CACCTCGGGCACGATGTTCT	GCGGCCCCGTGTACAGAATC	CGCCGCCACAGATTCGCATC	CCCAGTATGGTCGATGATGC	ACTATGTTGTCTTAAGCAAC
OVOL2	58495	GCTCGGGGGTTTCGCTCTCG	CACTGTTCACGTGCAGGTAC	GGTCGCCAGATCGAAAATCA	ACGACACCTTCGACCTGAAG	CTTGTCCCGCCGCTGCTTAT
PCDH7	5099	ACAGCCACCGACCGCGACTT	CTGACCCTGCGAGTGCGCGA	CAACTATGAAAGGACCACGC	GAAAACGTCACTCTACGAAA	AGTGCGGACCGGCATCCAGC
PCDHB7	56129	GGGCTGGCGCCGAACCGCTT	AAACTCACCCGAGACAGTCG	AGAAAGCCCGCCGCCGTCTT	AGGAGAGCCGCCGTCTAAAG	AAAGACGGCGGCGGGCTTTC
PCSK1N	27344	AGGCGACGAGACACCCGACG	GCGGGGCCGTCGTCGTAGAC	ACGGATTCTTGCGGGAAGCG	CCGTGCCGCCGACCACGATG	CGCCCCCCGCGCTCTGCGCG
PDPN	10630	GTTGGGGTCTTACTAGCCAT	AGCGAAGACCGCTATAAGTC	CATTGGTGCAATCATCGTTG	AAGCGCCACAGCCTCAAACG	ACGTTTGAGGCTGTGGCGCT
PIWIL1	9271	GGCCTAGGCTGAATATAACC	GCTGCGCTGTCTCCTGACCG	GGGAATTATTTGGCCGTGGA	GAGTTATCGTTAGCAGAGAG	CCTGAAATCCAGCAGATATC
PIWIL2	55124	TCGAGGCTTGTCTGCTAATC	ATCCTTTCCGACCATCGTTC	GGAGACTGGCCCCTGAACGA	GATCCAAAAGTGTTGGCGGC	GGAAGCATTTCCCGTTTCAG
PKP3	11187	TGTTCCTAGCGTTCCGAGAC	GAAACCTGTCTCGGAACGCT	AACGTACCGCCCGGAAGTCA	TGAGAAGTCGCCCCCAGCCG	CAGGTGGCTCACCACCTTCG
PLBD1	79887	CGGGTATTACCTGCTTTAGC	AGTCCGTGTGGCCAATATGA	ACATTGCTCCGCTCTTATCA	ATAGATCTCCAACACTATTC	TCTACTATGCAACTGCATAC
PLCD4	84812	TTCCGAGTTGCTGCGTAGCC	GGAAGGCATGCCGATGCGCA	GGCACTCACGGTCTTGCAGC	AGGCCCAGATATGGATGCGA	GCAATAACCGCTGAACTTCT
PLOD1	5351	AAGTATCCGGTGGTGTCCGA	GAGCTGAGCGCTTGAAGCGA	CTCTTGCCATCGGACACCAC	CCCACCTGCACAACGACCTC	CAAGGGTGTGCCGGTTGGTC
POSTN	10631	TTACTTTGCACCGAGTAATG	GTCAGAATAGCGCTGCGTTG	CGTTGCTCTCCAAACCTCTA	AACTTACCCCATTAGGATAA	ACTTCAGCACTTGTAAGAAC
PPAPDC1A	196051	CGGCCGCACCATGCGGGAGC	ATGTTATCTGATTGCACCAA	TGGTACTTACAAACATGAGG	TTTCAGTCTTGTCTGTTCGC	GGGGTGCGAGCCCTGCTCTT
PPARG	5468	CAACTTTGGGATCAGCTCCG	AATGGAATGTCTTCGTAATG	ATTCAGCTGGTCGATATCAC	ATCCAGAGTCCGCTGACCTC	TATGAGACATCCCCACTGCA
PPM1N	147699	GAAGTCCAACCCCACGCATT	TGAGCCCAAATGCGTGGGGT	CTTCTGAGGAGGCGATCAGG	GACATCCCAGATTTACCTCC	CTCCTGATCGCCTCCTCAGA
PPP1R14C	81706	GACAGTGAAATACGATCGTA	CGGGGACATGTCGGTGGCGA	AGAGAGAGCTTCAAAATTAC	AGACTGCTACAAACCAACAG	AATCATACACTCTTCTTCTG
PQLC3	130814	GGCTGTTACCTTGCGCGATG	TACCCCATCCTCATCGCGCA	AAAGGATACACAGCGATGTA	TTGCTTACTTGTAAAATCAT	TAAAATGAAAGATACAGAGC
PRAME	23532	GTCTACGCAGATTAATCATC	GGAATTCCCGTAGAAGCTTA	GTCGCTTCAAAATGGAACGA	TTTACGGAAGAACTCTCATC	CTGGCTGTGTCTCCCGTCAA
PRDM1	639	AAAACGTGTGGGTACGACCT	ACATTGTGAACGACCACCCC	CAGTTCCTAAGAACGCCAAC	TGGTGCTGATGGCGGTACTT	GGTCCAAAACGTGTGCCCTT
PRELP	5549	GTGTGCCCGCCATCAACAAC	TGCGGATTCGGTTGTTGTCC	AGAAGTCATGGAACGCCACT	GATTTGCCCCAACGACCTAG	TGATAGCCGCAACCTGCGAA
PRLR	5618	GTTTGCAGCGAACCTGGACA	CCATGAATGATACAACCGTG	CCACACGGTTGTATCATTCA	GTTCGCTGCAAACCAGACCA	AGGAACTGGCGGAAAGATGC
PRODH	5625	CATAGCCGATCTCTGCCGCA	CGAGCCCGTGCGGCAGAGAT	GCCATCCCTCTCCGCAGCTG	GCCCTTGCTCCACAGCCATT	GAGGTGCTTCTTTCACCAAA
PROS1	5627	GCGCTTCGAAATGAGGGTCC	CCTAGTGCTTCCCGTCTCAG	TTTACTTGCACTTGTAAACC	ATATATCCATCTTCATTGCA	TACCATTGACACAGCTTCTT
PSORS1C2	170680	TGAGGTGGACAACCGACCTC	GGTTGAGGAGGATCCGTTCT	CCACCTCACCTCTGGTGTGC	GTCCTTTGCCTGCACACCAG	CCTGCCGGCCAAGGGTCGTC
PTPN3	5774	ACAGCATGATGACGACTCCG	GGATATGGTGCACAACCACC	CTGAAGATGGATATTTGCGA	TGGAAGCAAGCAAAGCCATC	GGCACTTACAGGAGAGTCCA
PYY	5697	CCCAGATGGTGTTCGTGCGC	TCCAAAACGTTCTTCCCCGA	TCCCCGCGAAGACGCCTCGC	AGGACCGCCCCGTCAGGTCG	AGGGGTCCTCACCACAGGTC
RAB15	376267	TTTGATGCCGTCTACCTCTA	CCGATAGTACTGCTTTGTGA	TGTCCCTAGTACGCACCAGA	TCAAAGTGCGGATACAGATC	TGACCCACTTCATGATGTGC
RAMP1	10267	ACCGTAGTTAGCCTCCTGGC	CATCCTCTACCCCTTCATCG	CTAACTACGGTGCCCTCCTC	AGTAGCGGCCATGCACTGCC	GGGCCCTGTGCCGCCTCCCG
RASD1	51655	CGCGGATGGAGTAGAACTTG	GAAGATGTGCCCGAGCGACT	GACGTGCCCCTGGTCATCTG	CCTTGTTGCCGCAGATGACC	CGCCTACACGCCTACCATCG
RBFOX1	54715	TCTGAGCGCTCGTGTCCGCC	CACCCCGCGCCAGAGTACAC	ACCGTCAACCCTTATACAAA	ATTTGTCATTACACGTGCTG	ATTGTGAAAGAGAGCAGCTA
RBM46	166863	TACATAGCCGCTGTCCAACA	TGCTGACCATTGAGACGAGC	GCGGCTATGTATCTCCAATC	TACTACGTTAGAAGATGCAA	GACTGGTTACAACATGGTTC
ROBO1	6091	TGCAGGCTCCCGTCTTCGTC	TGATAACGATGACAATTCGC	CGAATTGTCATCGTTATCAG	CACCGAATGTTGCTGCCGAG	AGTAGGAGAGCCTGCAGTAA
RRAGD	58528	GAATACTGACATCAACTTCG	TCCCAACGAAACTCTGTTCT	TATTGCAACTGATAGTACTC	CTCCAAGAACAGAGTTTCGT	CCCTCTGGTGAATATCTCTT
RTN4RL1	146760	ACACGCTCACCACCACCGAC	AGGCGTTCCACGACCTCCGC	GTGGCCAACATGCTTCGCAA	TCGGCGACAACCGGCAGCTG	GCCTTGCCGGCCGGCGTCTT
S100A12	6283	GCCCCTTCCGAACTGAGTAT	TCTTCCACCAATACTCAGTT	ATGGGCAGCCTTCAGCGCAA	GGATGCTAATCAAGATGAAC	AGAGAGCTACCTACTCTTTG
S100A14	57402	GAACTTTCACCAGTACTCCG	ACCAGGTCCCGTAGCTCAGA	GGCTGACCGACACTGTCCCA	TAGAGTCATTGCAGCTGCCC	CAGCTGCAATGACTCTAAAC
S100A16	140576	ACCTTGATAGGCGGCATCAC	GCTGATGCGCCCATCATGAT	ATATGTGTCTAAGTACAGCC	GAGGCCTTACCGACAGCATG	GCCGGTGATGCCGCCTATCA
S100P	6286	TGCCCTCGCTGCCCGAATAT	GACGTCTATGATCATGCCCA	TGCCGTGGATAAATTGCTCA	CAGTGAGTTCATAGTGTTCG	GACGGAACTAGAGACAGCCA
SATB1	6304	AACGGGAGCCCGCTAGGAAG	GCTTTCAGAAATCCTCCGAA	ATCTTGGCTGGTGGACCCTT	AGAAATTCTGCATAGCCCGA	GCATCTGTCACGTAAGACAG
SEMA3G	56920	TTCGAGCCACCATCGGGCGA	CAGCTCTTACCACGCAGACG	ACCTCCACTTCGGAAGATCA	CCTCACCGTGCAAGAGACTC	CCACTAGCATGTGCTCCACC
SGK1	6446	GCTACATGCCTCTGATAAGC	GCACATTGCAGGTACGAAGG	CCGCCACAAAAAGAGGGCCG	TTCTTGGATCGGGCTTGGTC	CACAAGGAAGACTCGAAGTC
SH3TC1	54436	GCCACCCATGGCATCGTCGA	ACATCTTCTTCGACGGGGCC	GATGCCCGGCAACCCGCTGA	CTGTGGGATAAACCCCCATC	TCCCTTGCCAGACTCAGTAG
SHE	126669	CGGCAAATTGCGCAAGAACT	GTCGCTCAGCTCCTTCAAAC	CAAGGGCCGCAAGAACTCGG	CTGACCCTTATGATGCCAAA	CCTTTGACCCTTTGTCCGTT
SKAP2	8935	ACCTGATATATACGTTTATC	TCCTGATAAACGTATATATC	TTTGTAGCAGATATACTGAA	CTTCAGGAATTTCAAGACAA	AAATTTATCCAAGAAAGCAA
SLC16A10	117247	TTGTCGGAAAACAGCTGTCG	TTGGACGACTGCTCTTTGGC	CACCGACCCGTTGCACCACA	TTCGGCATCCAGAACGCTTG	AGCGTCTTCACAGACCTATT
SLC2A14	144195	ATTAACCACACCCGCGCTGA	CATCTATGCCACCATCAGCG	CCCCAGTGTTGTAGCCAAAC	CTCTTACAGAATCACTATAA	AGTTTACTTACAGCAGCAGA
SLC43A1	8501	CCGTGAGTGAAGTGAACGTT	GCTTTGGCCCCCGACCCGTG	CCTAACGTTCACTTCACTCA	GAACCTGCGCTCCACGTTAA	TCTTCTGCCATTACGTTCCC
SLC4A8	9498	CATTGTTCGCTCCTTTGCTG	CTCACCTTGCTTAAATCCAC	CAGAAGTGCCAATCCCAACA	TGCCTTTACCTTGTTGGGAT	GAATTGTGAACATAGTCCTG
SMAGP	57228	TCAAGATCACGACCGAGAGC	GCCCAGTGCCATCGTCCAGA	GCCAGCACAGCACTCATTGC	CTGACTACTCCTTCTCCAAG	CTTCACCTACCTCTTGGAGA
SOAT2	8435	GGATTGTATAGCCTCCCGCA	GGTACAATGGACCCGACACA	GAGCGGGAGCGCCAACCCTG	GGGCGGCTCACCATCTCCAC	GGCTGTGAAGGCACAATTGC
SOSTDC1	25928	GGTGTACCTCTTGCACTTGC	ATTCAACGTGCTGTTGCTGC	CATTGACACACCGCCACTCC	GTTTAACCACATGTGAATAA	GAGGCTATGGAACAAAGTAC
SOWAHD	347454	TACACGATTTCGCCCTACGC	CTACCAGTGTCCGCTCTCGA	CTGCGGGGCGACCCGATCAC	AGGCTCGACGTGAGCGCCCC	CCGACGCGCCTTGGAGGTTG
SOX15	6665	GCGACCACCCAACCGAGCAG	CAGGTAGGCTGTCGAGTAGC	CCATACAACCCTCCCCTTGC	TATACCCACTACCTGCCCCC	AGGTCCGGCGCCCGAGCTCT
SOX17	64321	CACGCCCGACACGTCCCCGC	TCGCGCCGTAGTACACGTGA	GCCGGCGAACAGCGGAGCAC	ACCCAGCATCTTGCTCAACT	AGCGCCCTTCACGTGTACTA
SPATA22	84690	AATTCAGCTCGAAGTACAGC	AACTCTATTCAATCAAATAC	ACAGAATCTTGACTTCTCAG	CTCTGGATTCACAGCTTCCC	GGCTCCTGTAATGAAAACAG
SPESP1	246777	CTAGTACGAAGTGTTCCCTC	CAGAGGGAACACTTCGTACT	CGTCACTCACTCGGATAAGC	ATAGCAAAAGCGCAACTAGA	TTATTACTTGTTCGTCCTAC
SSUH2	51066	ACCTTGACCAGTGACGAGTG	TTTGCGGCCCATCCACAGAG	GACTCTCGGCCTCAAAACTG	AGAGACTGCCCAGCTATGAC	GGCCCTCGTTCCTGGAACAC
ST8SIA5	29906	CTCGGCCAACCGGGATTTGT	GGTAGCCAGGATGCGCTACG	AGCAGTCAGAGCTGTTCGAC	TGGCATCTACCACATCAACC	TCATCGCCCATTTGCACATC
ST8SIA6	338596	AGGGCGAGCAGTGCGCCCCC	TAACTCATATTAGTCCCAAC	GGTGGGTTACCTGGCGCGGC	GACTAATATGAGTTACGAGG	CAGATATACAGAGTTGTCCA
STAG3	10734	CTACTTACCCCTCTGAGGTA	CCAGTCTACCCTTTGATGAC	ACCACTCGGGACCCTTTCTT	AGCCGCCAAAAGTGACATGC	ACGACCACCGAAAACAACAC
STEAP1	26872	CGTGTATTGTGCCCAGTAGA	TCCTTTGTAGCATAAGGACA	TTTAGAAGAAGACGATTATT	TATATCTATCCACTTATTCC	ATAGTCTGTCTTACCCAATG
STK31	56164	ACTGTCTGAAGTTTGCCCCC	GAAAATCATCAGCGTTGAAA	GGGGAATCTTGACCCAAACA	TAGAAGATGCAGTAACATTT	AAGATTCCCCAAAACTGAAC
STOM	2040	CCGCGTTCAGAATGCAACCC	TCAGTGACAATTAGCGTGGA	GCGACCCAATCTAAAGATGA	GCCACCAAAATCCATCCGCA	TGGACCTTGCGGATGGATTT
STRA6	64220	AGAAGCTTCAGCCGTAGGAC	CTACAAGTACTACTCCCTGC	ATCTGAGGAACCTCCTTTGC	GCTGCAGAGCAGCTACTCTG	ACCAAAGGCTCAGGAATCCG
SUSD2	56241	AGTTGGTGAACGAGACGCGT	CTCGTAGCCCCACAGTTCGA	CCGGGCCCCGGACCCACAGC	CTGCTGCTGGCGACAGCCCT	GCACCTGCTGCTTGGATTTC
SYTL4	94121	AGGTCCGATCACTGTAGTGT	ATTACAACCCCGACAAGTAT	AATCGCTTTGCTTACCGCAC	AAGCAAAGCGATTCACTTTC	CACCCATCTGTGTCTGATGA
T	6862	ACCGTACATTGGGAGTACCC	TGGCGGCGGACAACCACCGC	GACTGCTTATCAGAACGAGG	TGGCTGGTGATCATGCGCTG	GGGGTGGATGTAGACGCAGC
TAC3	6866	ACCTTGCTGCGGCCCCCGCC	GAATAGCAGCATGATCCTCA	TCGGGAGATGTTGATTCCTT	CTTCAAAAGCCACTCATCTC	GCCTCCTACCTGTGCTAGCC
TBPL2	387332	TCACCCAGCGAACAGGACGT	CAGCCCAACGTCCTGTTCGC	TAACCCATCAGCAGTTCAGT	CATACCTACTGAACTGCTGA	TGGTCTGCACGGGAGCCAAA
TCL1A	8115	GAGGATCGGTATCGTCCATC	TGGCTGTACCTCGATGGTTA	TGCCTCTCAGATTGACGGCG	GTACACTAAGCGCCAGAAAC	CTGGGAGAAGTTCGTGTATT
TCL1B	9623	CCTGGCCCATTCCCTACGCG	TCCGAAGCTTCTGTGCGTCT	GCTGGTCCTAACATATCAGC	GGCCGGAGGAGAGTAGCTCC	CGCTGCTCGGTACTTCCTCC
TDRD10	126668	GTATGTTGGCAATCTTCCAC	CAACTCTCTGATAAACTGTT	CAAACAGTTTATCAGAGAGT	AATACCTTAGAAATATCCAG	TTGGAGGAGCAGAAATCTCC
TDRD12	91646	GTCTTCCGCAGACCAGTACC	ATCGACATCATGATCTAAAA	GCTGTTGTAGAAGTCATTCA	TGTTCTTGGCAAAGTCCACA	CGGCGCTCACCTTCAGCACC
TDRD6	221400	CTCTACCTGCGCATCGTAGA	ATCGGGATGCACGTCCACGA	ATGCCATTCCAGACATTCTC	ATTGGATAAGAGTCCACCTG	GGTCAAGTCTAAGAAACACA
TDRD9	122402	CCAGTCGTTGATCTGCTCGA	CCATCGAGCAGATCAACGAC	TTTGCCTATAAGTCGATACA	TCTTCCTTGTATCGACTTAT	GACCTGTTTACCTGGCCCAC
TEX11	56159	GCGACATAGCAAATATCAAC	CTACGTACCTTTAAAGTCCA	TACAAGCCAACCTCCTCCTA	TAATTCACCTAACATACCAG	TGGAACTGGGCACTTACCAT
TEX14	56155	ACCTGCGACTCCACGATGAG	CCCTCTCATCGTGGAGTCGC	TAGGAAATTCGTTGATGTTC	CCGCAACAAAAAGTGCTGTT	CTTAAGGTACCAAGTTGAAC
TEX15	56154	TTTGAGAGCACCGACGCATC	AAATCACTCACGTATGACGC	GATGAAAAACTTCGCTGACC	TCTGGAGGCACAAATCGATT	CACCAAGAATCCTTTCATCC
TFAP2C	7022	ATGCTTAAATGCCTCGTTAC	CCGGTCCTTGCGGGAGAAGT	CGAATTTCCTAGTAAACCAG	AAATTCGGCTTCACAGACAT	TGTATTTAGACGTAGAGCTG
TFCP2L1	29842	TGACCGCCGGCTGCAGTATA	GCTCCGTATACTGCAGCCGG	GTCTTATGAAATCCGACTAC	CCAGCTGTCCCCCGAGAACG	TGGCAGGCGGGCCTCGTTCT
TKTL1	8277	CGACCGATTTGTCCTCGCAA	TGGACTAATGGCGGATGCTG	GAGAACTTACCCGGAGCTCG	CTCGAGCATTTGATCACATC	ATCAAATGCTCGAGTCAGAA
TLDC2	140711	CCAGCCGAGTGTAACGCCAG	GTCTGGTCTTCTGCACGTCA	GATGGCCGGTGACTCTTGGT	CGTTACCCTCCTCCCCAGAC	GGAGAATGAGAGGCCTCCGC
TMEM178A	130733	AGGTATTGCGCAGCGATGCA	ACTGGTACGAGACCGACCCC	GTATCTCGTATGATTTGAAC	GGTGCGACAGCGGCATCAGG	GCCTACCTGTCATGAGGAAC
TRANK1	9881	TTCCAGGGATACTACCGAGC	ACCCTCAAAAAACATGCGAG	GCTACGCACCTAGCTGCCCG	CCGCAGCCATGTGGGACCCG	ACAGATTGCCACACTTCTGT
TRH	7200	ACCCAGGCTGCCCGCCGACC	ATGAAGCCTCATCTTCTCGT	GGAAGAGGAGGCGCTCCACC	GCTTTGACCCTGAACCTGAC	GAAAACATCCAGCGGCTGCA
TRIM38	10475	GCCCCTCGTCTTCGCAGAAC	CGGAGGCTATCCATATGAAA	AACAGACTCTGAGTAGACTG	CTCAGCCCAGAAATTGCTGC	CAGCAATGCGAATAACTAAA
TRPC5	7224	GTTAGGCTCATCGATAGCTC	GTGGCACCCGACTCTGATTG	ATCATCCATTCCACGACAGT	CAGTGTTTCCGCCGCCATCC	TGACATAGGCCACAATCTTC
TRPC6	7225	AAGCATCCCCAACTCGAGAG	CGATCACTAAACATGTATGC	TGTATAGGATGACGCTGATG	TGGAGATGCTCATTATATCC	TCAGTCTTTACCTATTACCC
TSHZ1	10194	CAGTGCCGCGTACGACACGC	CGACAGCGTCTCGTACCCCC	CGACTTCACGCCGCCAGCAT	CGTGCTTGCTCGCAAAAGTC	TTCCACCAGCGTGTCGTACG
TUBB8	347688	CCCGGATCTTACTGAGCAGA	GAGATCGTGCTCACGCAGAT	CCCTTCTGCTCAGTAAGATC	CGTGAGCACGATCTCCCTCA	GAACATGCCATCGACTCCGC
TUSC1	286319	GCAGCAACTCCCGCGCCTAG	CCACTCGTCCCGCGCACGGA	CCTCTACAGGAACCCGACTC	CCTCCAAGTGGCTCGCCGCC	GCATGCGTGGTGGCGCCACT
UMODL1	89766	CTGGTACAACGTCACCATAC	ACAGTCGATGTCCAAGCTGC	CTATGAAGTGATCAGCGTCC	ACGCCTCCACCACAGTGTCG	ACAGCAGTCAGTCACGTTCC
USP6	9098	AACAGCAGCATTGATCGTTT	GACAAGGGGCCTGAGCCCGT	CATACTTATGAAGTATGACA	AGAGAATGCAGATAGTTTGC	TTCGCCTCCCGTGCAGTCAC
VENTX	27287	CTACCGGCCATGGTCCTCTC	GCGGACACGGGGGGCCCGCA	CTCTATGTCAGGGTTGAGTA	CAAAATGCATCCCCCGTCTG	GCTTTCTACTCAACGTCTTC
VSTM2B	342865	CTACAGCGACGACGACACGC	TCGAAATGCCCTGCGCGTTC	CTCGGAGGTGGTACGGCTCG	CTGAATCTCCAGCGAATACG	CGTCGGCCACGAAGAGCAGC
VSX2	338917	CCTGCCCAAGCTCGACAAGA	GAGATGGCCGCCTGAGCGTC	AGCAGTGTCATGGCGGAGTA	ACTCCGCCATGACACTGCTC	ACTACCCAGACGTCTATGCC
VWA1	64856	CCCGGACACGGACTACGACG	GGACGCCGGCTTACGGCTCA	CAATGAACACGGTGACGCCC	CCTCGCGCGCGATGCTCCCC	GCCAGGCCGAGCGCCGTCCA
WDR66	144406	CGATCATCTACAACGTGTTC	CACAGCGTCCATGATCCGTT	TCCTGTTTACTATATTCGAG	TGGATCGCCACAGCAGACAA	AGGAGTCCCATATAATCACC
WNT2	7472	CGGTCCCTGATACAGTAGTC	CAAATTTGCCCGCGCATTTG	TGAGCGGCTCATGTACTCTC	TGTGATGCGTGCCATTAGCC	GGTTGTCCAGTCAGCGTTCT
WNT2B	7482	TATTACTCGCGCCTGTAGCC	TACCTGCGGCGACGCTATGA	TACAGGCGCGAGTAATAGCG	CCCCATCATAGCGTCGCCGC	ACCACCAGGACGTGTCTACG
ZNF492	57615	GTGTAGTAAGTTGTGACGAT	TATCCTCACCCACGAAGACC	GTTAGAGAACTACAGAAACC	TCATGTCTCTTCACATTCCA	GCCAGACCTGATCACCTGTC
ZNF667	63934	GAGCCTTACCAAGCGAGACC	TAGAGCCAGTAAGAAGACGC	GGAGCCCGGCGTCTTCTTAC	GTGTATTCTGATGTCGAATC	TTGGATTTCCCCCGTGCAGA
ZNF736	728927	GCCTTGGAAAGTGAAGAGAC	TCCTGTCTCTTCACTTTCCA	GAATTCTCTTATGTCTGATG	GCCACATTTATTACATTGAC	TATTCTCACCCAAGGAGACC
CACHD1	57685	AGAGAAGTTCAACCGTTACT	AGTTGTAGAAGCATCCTATA	CCTGAATTTAAGTCTCGTCC	ACTAATTGTTCTAGACACAT	TACACTGAGAAAATCTCAAA
CYR61	3491	GTTGTCATTGGTAACTCGTG	ATGCGGTTCCGCTGCGAAGA	CAAGTACTGCGGTTCCTGCG	GCTGGAAACTTTCCCCGTTT	CGCCAGCTCCACCGCTCTGA
GULP1	51454	AAGCATTTGACCTGGCATAC	CTAGAAATTTCCTGTATGCC	TTTCATTCCCTATAATGCAA	CTTTCTTCCTGCTAAAAGCA	GAAGAGATCACTTTAACAAT
TCF7L1	83439	CCTGTCTTTGGATCGATCTC	TTTAAAGGACCCCCGTACCC	TGCTCAGGTCCGGGATCATC	CCAGAGATCGATCCAAAGAC	CCCCTCCAGCGCCACAGTCA
ROR1	4919	CCATCTATGGCTCTCGGCTG	TTCCAGTGCGTGGCAACAAA	ATGCACCGGCCGCGCCGCCG	GCGCTGCTGCTGGCCGCACG	ACTTGAGATGTTCCATGATG
RGS5	8490	ATGTAGAACCTCGCTGGACG	CCAGGGAATCACGCCACTGC	AACTCAGAGCGCACAAAGCG	TTGTGATGTCCTTAGTGAAG	ACAAGGTCACCAACTGAGTC
ETS2	2114	GTTCACCAGACTGAACTCAT	CAAAAAGGAACAGCGGCGCC	TTTGTTAACCCCGTGCAGCA	GGCCACCAATGAGTTCAGTC	AGCAAACAGGGACCCATCAA
CLU	1191	TACGCACGCGTCTGCAGAAG	CGTCTATGATGCTGGACGCG	GACGTACTTACTTCCCTGAT	CCCCAGAAGGCGACGATGAC	CCGCCAACAGAATTCATACG
VLDLR	7436	CCATGGGCACGTCCGCGCTC	TCCTCACTCACCGGTTCCGG	CACACTCGTAGCCTATAACT	TACGAGTGTGACTGTGCAGC	TACACTTACGACACTCTTTC
DDAH1	23576	GGGCCTAACCTGATCGCAAT	CAGTGAGTTTGTCGTAGCGG	CGTCTTGCTGCACCGAACCC	CACTAGACCCAATTGCGATC	TCCAAAAGGACAAATCAACG
DBNDD2	55861	GTACCAGTAGCCGCGCTCGC	GAGGGGCATACCAGACGACT	GTTGGTGGAGGATCTTCGCA	TCACTCGCTCGCAGCTCGCC	TCTGCGACTCGAGATGCAGA
TUBA4A	7277	TTGCGGATCCGATCCAGCAC	CAACACGACCGCCATCGCCG	GCTGTCGGTATGGGCCATTT	TTCCTCTCACCAATGACCGT	GGTGGGCATCGACTCCTATG
IRX2	153572	GGTACGCGGGGTCGTTGAGC	TACTACACGTCGCCCTTCTA	ACCCGCTCGAGTCCCACTAC	GGGCGACGCTACCAGAAGCA	CGCCCGGTTACCATGTAGGA
GFPT2	9945	GATCTTCGAAACCCTCATCA	ATCACAGGTGTGGCGATCGA	CGAAGATCTCCTTCCTCGTC	CAAAGAAAGACACATTCAGC	ACATGAACTACAGAGTCCCC
SALL3	27164	GGGCTCGAACACCGACACAT	CATTCGTCTGCGCGCTCTGC	AATAACGCCCCCGCGAGACG	GCAGCTCCTCGTCCGACTTG	TCCTCGATAAACCGCGTGAA
KCNQ2	3785	ATGGTGCAGAAGTCGCGCAA	GTTGCGCGACTTCTGCACCA	TTGGCGTGGAGTACTTCGTG	GGGGGCGGCTCAAGTTTGCC	GCTCTTCTCATACTCCTTGA
RND3	390	AGTTGCTACGGACTTACGAA	GTAGCAACTGCCGAGAGTTC	GCAGCCGACCAAGAGCATTT	GGGCGGACATTGTCATAGTA	TCTTACCCGAAGTGTCCCAC
AASS	10157	TCTGGATCACATGTTAGCAA	GTTAACTTTGTTTGTGATGC	TAGGCAGTGATTACATCCAA	ACAAGAGGGTGCAATACATA	GCTAACATGTGATCCAGACC
SLC7A11	23657	ATGAGCTTGATCGCAAGTTC	ACCCAGACTCGTACAAAAGC	CGCACTCACCAAATAGTGAC	TATGCTCTTACCGTATTATG	TCCCGTTAACATTTCCCTGC
PRKCDBP	112464	GGGTCCCGTGCACGCCGTGA	CAACGCCGCCCAAGAGCGCG	CCAAGGCGAGGCGGCTTGAC	AGAGCCTCCGCAGGACACCG	CGCGGCGCACCGCGCGCTCT
KIF1A	547	GACGCGTAGTTGATGTCCTC	CAACTACGCGTCGCAGAAGC	TCTCTGCGTCATGGCGCTTC	TACTGAGGTGTGCGACCAGT	TGTTAACCCCAAACAGCCCA
TAGLN2	8407	CACCAACCGCGGGGCGTCTC	TGCCTGCCTGAGACGCCCCG	GCCATATGCAGGTCCCCTGT	GCAGCGGACGCTGATGAATC	CTGGCAGTAGCCCGAGATGA
PEA15	8682	ATTGGCTCCCCCACCGAAGA	CCGTCCTGACCTACTCACTA	ACTGGGGATACGGGTTAGCT	AGATCACTACTGGCAGTGCC	CATTATCCGGCAGCCCTCTG
FST	10468	CTCTGGGCAAATCCGATTAC	AGCGAAGAACGGCCGCTGCC	GTCCAGTCTGCGGGCTGGAT	CACAGTAGGCATTATTGGTC	CCCCCAGGATGGTCCGCGCG
GPC4	2239	TTTGCGAGGGACATCTCCGA	GCAGCCCGTACTTTCGCTCA	TCATCGTTGCAAACGTTGCT	GCAACGTTTGCAACGATGAG	TCACGTTACAAGAAGTTTGA
LIN28B	389421	CTTGAGTCAATACGGGTAAC	TGCTATAGATGACTTCGTGG	TTCTCAGGCGGGGCTAGCAA	CCTTGTAGATGCTACAACTG	CTGTTACCCGTATTGACTCA
COL1A1	1277	CAACGCTTACCCTTGGGCCT	CCACTTACTCCTCCGAGGCC	TGGATACTCACAGGTGCACC	TAGGGTCCCTCTGGTCCTCG	GATGGCATCCCTGGACAGCC
SPP1	6696	ATCAGAGTCGTTCGAGTCAA	TGGCTTTCGTTGGACTTACT	GCAGAATCTCCTAGCCCCAC	AAGGTTAAACAGGCTGATTC	TACCTCTTGTTTAAAGTCAT
PTPRZ1	5803	ACTAATGACTACCGTGTCAG	CTGAAACTCCTCCGCTGACA	AACACATTCATTCATAACAC	GCAAATCTACTGCTTTGATG	AGATCTTCATCAATATTGAT
ZIC5	85416	CGCGCACTACGGGGCGGTTG	AAATCCGCTAATCTCAGCGC	CAATGAGTGGTACGTTTGCC	ACCCCTTGGTTACTCATCAG	TCCGCTCGGACCCGAGCACA
OTX2	5015	AAATCAACTTGCCCGAGTCG	TCGGGCGCAGCTAGATGTGC	CAGCAAGTCCATACCCGAAG	CAACCGCCTTACGCAGTCAA	CTATCCCATGACCTATACTC
ZIC2	7546	CGAGCGCCCGAACACCTCGC	CTATGAGTCGTCCACGCCCC	AGCACATTCTGCGAGCCGTG	GGGCGTGGACGACTCATAGC	GCTTCGCCAACAGCAGCGAC
SOX2	6657	ATTATAAATACCGGCCCCGG	GGTGGGCGAGCCGTTCATGT	GCTCGCCATGCTATTGCCGC	CGGGGCCGGTATTTATAATC	GTGCCCGGCACGGCCATTAA
USP44	84101	TTACGCCCAACAAGACGCTC	ATGTACGTCGTAGTAACTTC	CTACAGACCTGAATCGTTTG	GACTGCACCTCAAACGATTC	CTTTATCTATGACTTGTCCG
DUSP6	1848	GCTACACGAGCCGTCTAGAT	GATCGCCATTTCCGACGCGA	GACGACTCGTATAGCTCCTG	AAGGTCAGACTCGATGTCCG	TTCCAACCAGAATGTATACC
FZD7	8324	CGGAGCCGTCCGACGTGTTC	GAGAACGGTAAAGAGCGTCG	TTGGCACGGCCCGGTTCGCA	CGGTGCGGGCGAGATCTGCG	CAGAACACGTCGGACGGCTC
CYP26A1	1592	AGCGTCGGTGCGCACCATTC	GGCACTCGAATGCTACGTGC	CGCGGCCGCTCACGCAGTAC	GTCCGCGCCCATCACCCGTA	AATCGCCATGCGCATCCTAC
ZIC3	7547	TTGGCGTAGCCCGAACCCTG	AAACTCGCGCGTTGAGTTGA	TTACCTTCATGTGTTTGCGC	ACGTACCATTCGTTAAAATT	ACTGTTTGCAGAAGCTATAG
MARCKS	4082	AAACGGCGACGCTTCGCCCG	ATTTACCTGTCCGTTCGCTT	CGTCGCCGTTTACCTTCACG	TCGTCGCCTTCCAAAGCGAA	GGCGGCCTTGGTCTCGTCGC
LRRN1	57633	GCCATGCCGCCCGAATATAA	GATACTGATCTCACGCAGAT	GATGCGTTAGGTTGTATTCA	GCGTATGTGAAATTCGTCCC	GGCACTGTTCACTCGAATCC
HMGA2	8091	TGGCGCCCCCTAGTCCTCTT	CTCACAAGAGTCTGCCGAAG	TCCCTCTAAAGCAGCTCAAA	TCCCCTGGGTCTCTTAGGAG	TGTTCAGAAGAAGCCTGCTC
SFRP1	6422	GGCCCATCTACCCGTGTCGC	GCTCACGTAGTCGTACTCGC	CGCTTTCTTACCAAACTCGC	TGACAACGAGTTGAAATCTG	GACAGTCAGCCCCATTCTTC
BCAT1	586	TCCGCAGAGTGTACCGGAGA	GTTCACGGATCATATGCTGA	ATCAGCTTTGCACTATGCAG	TTCTTTAAGGATTGCAGTAA	TAGTGCAAAGCTGATGAGCC
NTS	4922	GCTTGTATGCATGCTACTCC	AGCTGCCGTTTCAGAATATA	GGAGTAGCATGCATACAAGC	GTAAAGCACATGTTCCCTCT	TCCACAAAATCTGTCACAGC
GJA1	2697	TCAGCGCACCACTGGTCGCA	TGTGTTCTATGTGATGCGAA	GTCGTGCCAGCAGCAGACCT	GACCCTTACCATGCGACCAG	CATGGTAAGGTGAAAATGCG
SLC38A1	81539	GAACAAGTCTTTGGCACCAC	TTTGGGACTCGCCTTTGCCC	ATTCCAGGTACAACCTCCTT	GCCACCTCTCTACAGAACAC	TTGATCTGTTCAAAAGAAAC
CDH1	999	CCTCGACACCCGATTCAAAG	CGCCGAGAGCTACACGTTCA	ATAGGCTGTCCTTTGTCGAC	GAGTTTCCCTACGTATACCC	TGAACCACCAGGGTATACGT
SOX11	6664	CGCGGGCGACGACTACGTGC	GATCTTCCTGCGTTCGATCT	GGGAGCGAGCCTCTACGACG	GTTCCCCGACTACTGCACGC	GCGAGAAGATCCCGTTCATC
ACTA1	58	GCCCCCCGACATGACGTTGT	GGGGCACCACGATGTACCCT	CGGTGAGATCGCGGCCCGCC	GTTGTGGGTGACGCCGTCGC	CAACGTGCCCGCCATGTACG
TDGF1	6997	TCGTCCATCTCGGGGATACC	TTCCCAGCGTGTGCCGCCCA	CATTTCTAAAGTCTTTGAAC	CAGTTCAAAGACTTTAGAAA	CTCACAGTTCCGTCCGTAGA
GAL	51083	GAACAGCGCGGGCTACCTGC	GTCACTTACGTGGGCCCAGC	CAGATGCCGTTGGCAACCAC	TCTTGTCGCTGAATGACCTG	CGGCGACCAGAGCCCCGCAG
CDCP1	64866	CGGCCGAATCGATGCCACCG	CACCCGGACCGATCTGCCTC	TGTCACTCACCATCGAGCCA	CAGAGCCGCAAGTTTGTCCC	GCGGGTTGAATACTACATCC
ZHX2	22882	CATGATACGTGCGACCGTGT	GATCACCCCCGAGAACCACG	GGCCAGTCTTGGCCGCTAAC	CATGCTCCGTGAACTCGTTC	CAAGCGTCCACACATCGCTC
LAD1	3898	CTGATTCAGACTACCGAGCG	GGCTTCAGACCCTCCGACTG	CATCGTCCGTGGTGGAGCTC	GGCTCTCACCCGAAAGGAGA	CCGCAACCTGAGCTCCACCA
ST14	6768	AGTCCCGCGCCGAAGTCCTT	CAGCATGACTACGCGCTCCT	GCAGCGTCATCGCCTACTAC	GCCAGTCAACAACGTCAAGA	ACCTTCTTGACGTTGTTGAC
CLDN3	1365	CGGCGCGGAGTAGACGACCT	GACCGCAAGGACTACGTCTA	GCCGTGTACTTCTTCTCGCG	TCATCACGTCGCAGAACATC	GGGCAACGCGCAGCACACGA
ADAMTS19	171019	GCCAGGACTGCATGACCGTG	TCATTGCACTTTCGAATCTG	CACTGATTAGAGCCCGAGAG	TAGAGTTACCTTGTTTGACA	TTCCAGTGTTCAGTCAAGTG
HLA-DPB1	3115	CTCCCGTCAATGTCTTACTC	CTGTTCCAGTACTCCGCAGC	CAGGAATGCTACGCGTTTAA	AGTAAGACATTGACGGGAGC	CAGGCAGCATTCAAGTCCGA
SAT2	112483	TCTATGTGATGCCGGAATAT	TGCCCAGTACCCCGATATTC	AGCCGAATTCGAAAAACTCT	GCTACCAAACAGTGATAGAA	GCTCTTACCCAGTAGCTTCC
FAM159B	100132916	CGGCGAAGCCGCAGCAATAC	GCAGCGCTCCAGTATTGCTG	CTCAGCATTGGTGCCTTGAT	TGACAAAGGCGAGTAAAACA	GTATCTGCAGGCAAGTCAAA
FAM20C	56975	TCTTGTCCCGTGTGACGTCC	CCGTGGACTCCTATCCCAAC	GTCTGGAGTACAGCTCGTAC	CTGCGTGCCCCCCGACTTCA	GAGGGACCCGGCGGAAGTCC
FGFBP3	143282	CCTTCTTGCCCGCGCACAAG	CGCCACCAGTGCGCCTACCG	GACAGCGACGCTCGCAGCTT	CCGCTTGTGCGCGGGCAAGA	CTCCCCCGCGAATCCCGCGA
SCG3	29106	GATTATGACTCTACTAAGAG	TGATAACTTGAACCTGCTAA	AGGTAGGAAACACCTTCTTC	GGAACAATATCTCCAGAAGA	ATTAAAAAAACATATCCTCC
SYT6	148281	CGGTCTCGTAATCGTAGCGT	TGCAGCTTGCATTTGCGGTC	ATGCCAGCATCTCGTTCCAG	GGACCACTGGAACGAGATGC	CTGTGATGTCCATCGCCTTG
NOTCH3	4854	GTGGCGGCGACATCGGGCGA	GCACCGGCATGAGAATCGGG	CAACGACCTCCATTTGCACA	GCACCGCCCGATTCTCATGC	GGAAGCCCGTGTGCAAATGG
ADAM19	8728	ACTCACCTCCAATTTCCGTG	TGAGGGGCGAGAACTGATCC	TCAAACCACCACACGGAAAT	ATCCACTCAAAGCTGAGCTC	ATGAACTTATCATACCTCAG
CYYR1	116159	CGACCCGCGTGGGCATCCTC	ATTCCCAATATAAGCGTAGT	CGGCTTGGATGGACGCTCCG	TGCTCCTACTACGCTTATAT	AACTTCGGAAGCAAGACCCC
STC2	8614	CCGCGCACAGGTCGTGCTTG	CAAGTTCACGAGGTCCACGT	TGGCCACCTTTGACCCGGCG	CACCCAAACGCCCATGCCCG	CGAACCTGTGCCGCAGAGCG
SLC39A8	64116	TGCTTGGGCCGATCCTCACA	GTCAGTGACGATTATTAATC	GATTAATAATCGTCACTGAC	CTCAACATAACTGTCGACTT	AGTCGACAGTTATGTTGAGA
HAS2	3037	CTCGCAACACGTAACGCAAT	TCCAGTGATAATCGCTTCGT	ACCTACGAAGCGATTATCAC	ACCATGACAACTTTAATCCC	GCTTGACCCAGCCTCATCTG
CYP1B1	1545	TGCGCCCGAACTCTTCGTTG	ACTGATCGGAAACGCGGCGG	TCCTTGTCCAAGAATCGAGC	AGGGACCGTCTGCCTTGTAT	TCACCTCTCGTTCGCTCGCC
CA14	23632	AGGTCAACACTGGACGTATG	ACTGTCTGTCTGAATATCGA	GGCCAATGGTCCTGACCATG	AAACTGTCCAGAGCACACTC	TTCCTATGACAGCTTGAGTG
KCTD14	65987	CGCACTTACCGTTGGCCGCC	GTTGTCTAGGACCGCCTTCC	GAAGCGGCCCTCCGCGTCCG	TGGCTCGTCATCCTGCCCAC	CATCCCTGAAGTGTACCGTG
GNG4	2786	AAAGAACTTCTTCTCGCGAA	CCTACTGTGAAGCTCACGTG	TACCTTGACCCTGTCCATAC	AGCTGTGGAGCAGCTAAAGA	CCGCACGTGAGCTTCACAGT
RARRES2	5919	GACCAGTGTGGAGAGCGCCG	GCGACGGCTGCTGATCCCTC	CTATGGGGCAGTGGACCAAC	CCAGTGCTGGCTTAGCTGCG	CCCTTCTTACCCGCAGAACT
PCDH18	54510	TAGTTTGACTGTAATCGCTG	ATCTTTCAACCACGATGTAC	AAAGGACTCCCCAAACGATG	GGCGAGATTCTCCAATAGAT	GTGCTCAACCACCTCAATGA
MEIS3	56917	GAGACCTACCCTCCGGGCCA	CATCGCTGCCTTTGCCAAGC	CTACATGCTCTCCCCGTGAC	CCTCCCAGGTTCGCTCTGAG	CTCACCAGATTGTCCAGTTC
TMEM30B	161291	TCGACCGCTCCGGCATCGCC	CGCCGTAGCGCCGGTTGTTC	CAAGTTCCGCAACCCGCCGC	TCGGGGCTGAGCTCGTAGAC	TGGCCGCCGAACGCGCGCAC
TNFRSF12A	51330	TGGCTCGGGGCTCGCTGCGC	TTGCTGCGGCTCCTCGTGCT	GCATGGACTGCGCGTCTTGC	ACCGCACAGCGACTTCTGCC	ATGGGCCAAAGCAGCCGGAA
TNIK	23043	AACATACGGGCAAGTTTATA	ACAGGGTCGTCATGTCAAAA	CACCAATTCAAAGATCCCTG	CAAAGTTGGTCATCCATGCC	GCTTGCAGCCATCAAGGTTA
PDZD4	57595	CCGTGCGGTAGCAAACCATC	CCTGATGGTTTGCTACCGCA	ACGGTGTAGACGTCCAGAAC	CTCACGGATCCGGCCGTCTT	TGAGGGAGACCGCATCATCC
FLT1	2321	TTGGTCAATTCGTCGCCTTA	TTCCCTCGCCGGAAGTTGTA	TGGTCCTACCATACAACTTC	AGACACTGCATCTCCAATGC	TATACTTGTCGTGTAAGGAG
LDB2	9079	CTGGTCGCAGTCCACCGTGA	TGCTTCTCGGGACTAACTCT	GGACTGCGACCAGTGTACCA	CATTTAGGCACAAGATCCTC	TGCAGGATAGTGACAACCTC
GPC6	10082	GTGGGAAGCCCCCGACAGTA	CTACTGTCTCAACGTCATGA	ACCGTCAAATTTCTTATGCC	TCAGCTGAAACATCCGTTCC	ACTGACCAGCTCAAGCCATT
EPHA2	1969	CTACAATGTGCGCCGCACCG	AGGCTCCGAGTAGCGCACAC	CGCTGTAGACAATGTCCTCG	GCGGCGCACATTGTAGCTGT	TTCCTTGCCCTGCGCCGCCG
TNFRSF8	943	AGGTCTGGACCGGGTAGCAC	CTGCCGAATTCGCTTCCTGC	GGGCCTGCAGGAAGCGAATT	ACTTACCGTTGAGCTCCTCC	AGAGCTCCACCTGTGCTACC
TFPI2	7980	TTCTCCGTTACTACTACGAC	ACCGGAACCGGATTGAGAAC	CCCGGCAGGGTCCGTAGTCT	ACCTGTTCTCAATCCGGTTC	CTACTGGCAAAGCGAAGCTT
SLC6A15	55117	TCGCCACATGTTTACCCCTA	AATCCAATCCCGCCCAGTTT	CTCTACTACAACGTCATCAT	GAATTACATAAGCCCTAAAC	ATACCTTAGGGGTAAACATG
PLXDC2	84898	GACACGAACCGAGCAAGCGT	AGTCTTGGCCGACGCTTGCT	TTGCCACAGTGATTTCACGT	ACAGTACATAGCACCTTTAA	GGATCGAAATTTGCCATTAA
NEFM	4741	CCGAGCTGTAAGCGAGGCGC	CTCGGTTACCCGCCGGTAGG	TCGTCATTTGCGCGAATACC	GGTCCAACACAAATTTGTCG	ATATAGAAATCGCTGCGTAC
CALB1	793	AGCCGAGTATACAGACCTAA	TACCATTAGGTCTGTATACT	GCTGGCATCGGAAGAGCAGC	CCAGCAGCTGAAGTCCTGTG	CAGTATGGGCAAAGAGATGA
LIN7A	8825	CTCCGTTCACTGATAGCAGC	CTGTCCCGAATTCCGTGCGA	TTTGGCAGTTCAACTACTCG	GCTGAAGCCGAGCGTCACTT	CAATGTCGCCATGTCTGCCG
P2RY1	5028	CTACAGCATGTGCACGACCG	GGTACACCACACCGCTGTAC	CAAGGCGCATTTGAACGACG	GTCTGAGGTGGTGTCGTAAC	GTAAAACTGGAAGCCCGTCT
EFNA5	1946	TTTGTGCCGCGTTCTCGCCG	TGGCTCGGCTGACTCATGTA	TGAGCGCTATGTCCTCTACA	CCGACCGCTACGCTGTCTAC	GCCAGGCGTGATGTTGCACG
C1orf226	400793	GGCCCGAGGGGTTCGCTTTC	ATATCTTACCTGTCCGAGAA	GGTGAGGGCCCTCATTGTCG	CCCCCGAGGTATGCTGGTGC	TGCCCAGGTTCTTGAGGTGC
FZD2	2535	TAGCGCGGGAGCTCCGTCCT	AGACGCGTTTCGCGCGCCTC	GTGCAACGAGCGCTTCTCCG	GCGCATGTCGCCCGACTTCA	CTGGCCGACGCAGATCTGCT
SEL1L3	23231	CAAATCCTGTCCAATGCTAG	GCTACCACAATCAGACCATT	TGGAGGCCACTCGACGCCAG	ACACTGGGTAATCCATCCTC	GTTGACTCTAATGAGATGTA
PPP2R2B	5521	TCGCTAGTAATTCTCCCGTG	ATAGTCGCTGTTGACAGATA	AAGTCAGCGAGCGTGATAAG	TGTAATATTTCAACGAGAGC	AGTTCCATAGGTTAATCCTC
SLC18B1	116843	CTAATACTAGGTCCTCCTGT	CATACCGATAATTGTATTGC	TGATACAAAAAGCCACCTAC	GGAGGAGTTACAATTCTCTT	GCAAAATTTATGTTTGTAGC
SMPDL3B	27293	CTATGACGCGATGATGCTTC	AAGCATCATCGCGTCATAGC	TCCCAGCCAGTGCCCGACGC	ATCACAGAGGTAGTCACCCC	TCCATCGCTCTCTTCAAAAA
CCKBR	887	CTACAATCACGCGAGCCGCG	GTGCGCGGGTCCGCCAGACC	CATGCACCGTCGCTTTCGCC	TCGCCAACCGCGCCAGTCTC	CTCGCGAGAGATAAGCCCGT
SOX3	6658	GGCCAACGGCGCGTACTCGC	GTGCACGGCGCGAAGTCGCT	CACCAGCGAGTACGCGCCGT	CTACATGAACGTCGCTGCCG	CACTCTCAGCGCGCGTGCCT
TMEM132B	114795	CCTTCCCGGACTAGATTCAG	CGTGAAGAAGAGCTCCATCG	GCTTACCTGCTCTGCGTGTC	AATCGGGTACTCCACCTGCC	CACAGAATTAAGGCGGCAGC
LCK	3932	CCACTTACGGTTCGGGCTCC	AGCTGTGCAGAGCGATAACC	GCCCAGATCTCCGTCGTGAG	GTCCTCGCAGATGCTTCAGA	CGTGGCGCAGGAGCGGCGAG
C1orf21	81563	CGCCAAACACATCTCCGTTC	TGAGTATAGGATCAAACCAG	CTGGGTTGATGAACTAATCC	ATGTATTTGACCTCTTCCAC	TTTAAGTCTTACATTTGAGC
TCEAL2	140597	TGAAGAACAGCCACCGCACG	GCCAGAAGTAGCTTGTATTC	TCTATCTTTCCTTGATTCGA	GCAGCCCTTGTTTCACTTTC	CCTTCTATCCTAGGGGTCCA
TMEM47	83604	GCAAAAAGCATGACCGCAAC	GGGTTTGATTTCTATCTGCG	CTGACCCCCTTGAAGCTGGT	CGAAAATATAGTTGCACCCC	CATAACCCCAGTTGAACTCA
CAV1	857	AGTGTACGACGCGCACACCA	TAAACACCTCAACGATGACG	CCTTCACTGTGACGAAATAC	ACAGACGGTGTGGACGTAGA	TGGGGGCAAATACGTAGACT
EOMES	8320	GGACACTCACATCGGTGTTT	CCACTACAATGTGTTCGTAG	TGCTGGCGGACCCCAACCAC	GAACCAGTATTAGGAGACTC	CACCCAGAGTCTCCTAATAC
GLIPR1L1	256710	CTTTGCCACGCCATTCGTTG	TTCATTATACCAAGCCGTAA	GCATAGAAGCCCACAACGAA	CACACCAAGACATGCCATTA	GTTGCAATGTGTCCTAACCT
CER1	9350	GGCACTGCGACAAACAGATC	TCCCTCATCCAGCCGATAGA	CAAGTGCATCGTGGTGAACT	TGGGAGTGCTGCGCGGCTCC	TGCCGTGTGGTCTTTCCTAG
NECAB1	64168	TGGAGGACGGCGATGTCTCC	GAGGAAGATCGACATGCCCT	CTTAGTATTATGTGTATCAA	CTGAGGAGAGCAGACAAAAA	ATATGCTTTGAATTCTTCAA
HS6ST1	9394	TCATGCAGTACAATAGCACG	TCACCTGGGCGTGCGCAGCG	GGCTCGTCGGCATCCTCCCG	AGTAGTACTTCTTCTCGTAG	CGAGAAGAAGTACTACTTCC
KRT19	3880	ATCTTGGCGAGATCGGTGCC	GCGCCGCAGGTCAGTAACCT	TGAAAGGTTTGAGACGGAAC	ACCTACCCGGCTGGTGAACC	TGCAGACTGAAGAATTGAAC
ADM	133	CGACGCGACATCCAACCGAG	TCCTAGGCGCTGACACCGCT	ACAAGGACAACGTCGCCCCC	TCTGGCGGTAGCGCTTGACT	GGCGTAGTTACCTGTCTTCG
FRAS1	80144	TACCCGGGCACACTCCACTT	TGCGGTACCAGGACGAAATG	CCAGAACCCTGTTCCTATGA	GACACTGAGCTGTGAAGCAC	GTTGTCCTGAATGCATTTCA
C9orf135	138255	TGAGCTCCGGGATTATCGAA	GTCACCGGATTGCCTGCCAC	AGAATACCTTTCGATAATCC	ACCCTCTATATCATAACCTT	ACTACTTACTGGGGATTCAT
LDLR	3949	GGCACTCGTAGCCGATCTTA	GTGGCCCAGCGAAGATGCGA	TCCAGATATCGATGAGTGTC	AGACTCACCGCACTCTTTGA	CCAGCTGGACCCCCACACGA
SLC6A8	6535	CGCGTCCAGGTCTCGCGCGG	ACGGGGCCGTCGCCCTTGGC	GCCCTTACCATGCAGACCAG	AACATCTGTCCCCTGTTCAA	CGCAGGAGCTGACCGCTTCA
COMT	1312	ACAGTCGGGGTTGATCTCGA	CAGCGAAATCCACCATCCGC	GACTTCCTAGCACACGTGCG	CCTGCCGGACACGCTTCTCT	ACCGGTCCTTCCAGTGGTCG
TMTC1	83857	CTTACCGCCTCAGTATGAAT	CGACCTGCCAGTCATAGCAC	TAAGTTCCGCATGTCCCATA	ATACCTGTTGTACGAGAGAA	TGTACATCCTATTCATACTG
DBNDD1	79007	CCACAGTGAGAAACGTGTCC	GCTGAACTCACCTCCGGTGC	CCTGCCGCTCGGGGTCGCCT	CAATGGCCACACGCCTGTGG	TTTGGATGCAGAGATCGTTA
AP1M2	10053	GTCCTTCTGAGCGAAATCGT	TACCGACGATTTCGCTCAGA	TGTCATCGTCTACGAGTTGC	ATTGATCAGCCGCAACTACA	CCACATCGCCCTTGTAGTTG
PRSS8	5652	CACGTCTCACGACTGATCAG	TGCCACCTGTGATGCGTGCT	GCAGTGCAGTCGCCGGTCAG	GACCTTGGCGTCCTCGGAGT	GGCCCCCAGCTTGACCTCAT
PFKP	5214	GAACGCTGCCGTCCGTGCCG	GTAGATACCCATGCGCACCA	TCCCAGGGCGGGACGATCAT	CGTCCCCGCCGATCACACAC	CGGAGGCTCAAACATCGCAG
COTL1	23406	CCCGGTGGTGAAGCGCACGA	CACCATCGTCCCCGGCGAGC	TTGCCGGGCGGCGTACAACC	AGCCAATTACGACGCCCAGA	GCAAGCCTCTTTGTCGATCT
OCIAD2	132299	CTATGACTTACGTGCAACTT	TACCTTGGTAGACTAGTCCC	AAAGATTATGCGAGAATGTC	TGTAAGCATGCTTGTCACCC	TTGGCAGCTAATTCTAGATT
TAGLN	6876	TGACAGGCTACGGACGACCT	TCGTCCGTAGCCTGTCATGC	CACTTCGCGGCTCATGCCAT	AAGCCCAAGCGCCCACGGTC	ACTACCGTGGAGATCCCAAC
VCAN	1462	TACCGCTGTGACGTCATGTA	CAATCTTAGACCATTTGATG	TGTTTGAGCATGACTTCCGT	GTGTGGGCCATGATTATCAG	TTATGGATTCCGTTCTCCCC
TUBB2A	7280	ATACAGGGCCTCGTTATCAA	AACCTACTCCATTGATAACG	GATGTGCACGATCTCGCGCA	ACCATGGACTCTGTCAGGTC	TCCAGACCTGACAGAGTCCA
LRAT	9227	CGAACTAAAGAGCGTGAAGT	CACATCATACCTTGTCGGAC	ATTGGCGTCTATAGTCTGTA	GAAGTTAGCCAGCCATCCAT	GCTCGCAGTTGTTCCACAGC
CRABP1	1381	GACGTTTGGCGCCGATGACG	CGGCTTGGACGCAGCCGCTA	GGCTGCGTCCAAGCCGCACG	AACCTACTGGACCCGTGAGC	TACCAGGATAAGTTCATCGT
SLC7A1	6541	CAGGTACTTCAAGCGTAGCG	TCTGCCTATCAGCTCGTCGA	CTGGGACCTACCGATGATGT	AGCAAGTCGCTGCCCCCGAC	CAACGGTGACATAGCTGTAG
DMKN	93099	TGCACGAATCCCCCACCATC	GGATACCCCGGAAACTCAGC	TGAGTGTTGGTCCCAAAGTT	GCTCTCACTGAACCATAGCC	TCCACTCACCCCAGAGTTGC
COL18A1	80781	TCCGGGCGCCCACACAACCG	CGGAGCCGAGATCCTGAACG	CGCCGGCCGCAGGTGCACGT	CCTGGACGTGCTCGCGCCCC	GCACGGCTGCGCGGTCGGCA
COL6A1	1291	CACGCTCACCTTGTAGCCCT	CCAGGGAGAACGAGGCAAGC	CTCTTTCCAGAAAAATAACG	GCAGGGCTCCAGGGGACCCA	CCGGCTTCTCCCTTCTCTCC
WFDC2	10406	CGCACTCTTGCGTGCAGTTC	ACCATGCCTGCTTGTCGCCT	CTGCACGCAAGAGTGCGTCT	CAGATGAAATGCTGCCGCAA	GGGGAAAGTTAATGTTCACC
LEFTY2	7044	GCTCAGCGAGGTGCCCGTAC	CCCAGTATGTAGTCCTGCTG	GCACCTACCCATAGTCCCTG	GTGTGCTGGCCTCCGACGCC	TGTCCCCAGAGGTGGCCGGC
SLC2A1	6513	CTTCGTGTCCGCCGTGCTCA	AGGCTTCGTGCCCATGTATG	CCTCGTTGCGGTTGATGAGC	GCTGACGGGTCGCCTCATGC	CTCCTACTTACCGGCCAAAG
SEMA6A	57556	GAGCCAATCAGTATTTCGCA	TTGCCATGCGAAATACTGAT	CGTTCATGATCATAATCATC	GGCTTGTGGCCCACAAACAC	TGATATAGACACATCACACA
SEPW1	6415	CTAGAAAGGCGATGGCTACG	CAAGACTCACGATGTCCAGG	GGCCGCCATCAAAGCCGCCT	TCTCCTACCAGTGGCGCTTG	GAAGTTGATTCACTCTAAGA
SPARC	6678	TGCAAGGCCCGATGTAGTCC	CTTTGCCACAAAGTGCACCC	TGTGGGAGCTAATCCTGTCC	CTTTGCAGAGGATATCGACA	CAAATTCTCCTACTTCCACC
S100A11	6282	ATCTAGCTGACCATCACTGT	AGAACTAGCTGCCTTCACAA	CTGCAGAACCAGAAGGACCC	GCTGTCTTCCAGAAGTATGC	CAAGGACACCAGGGTCCTTC
TIMP1	7076	TCATCTTGATCTCATAACGC	GTAGACGAACCGGATGTCAG	AGTCATCAGGGCCAAGTTCG	CAGGTCCCACAACCGCAGCG	TTCACCAAGACCTACACTGT
PLA2G16	11145	ATCATCGCTGCAAGCGTTGC	TTTGTGAATGAGCTGCGCTA	AGTCAGGGCGGACATGACAC	ATATCCATCGCCAACATAGA	TTGGCAGCCATGAGCCTTAT
IFITM3	10410	TCCTGATCTATCCATAGGCC	CATCCCAGTGCTGATCTTCC	ACTGTTGACAGGAGAGAAGA	GGAGCACGAGGTGGCTGTGC	TTCTTCTCTCCTGTCAACAG
OLFML3	56944	GTTCTCGGGGGTTATAGCGG	ACGCCGACTAGCTGCTTTAG	GCACTGGATGCGGGCCCGAC	CAGCAGCATGCCGACTACTC	CTCCAGACGATCCACTCTCC
MGST1	4257	ACAGAGTAGAACGTGTACGC	CGACAAATAGTCTGAAGTGC	AGAGGGGTCGGGACCACTCA	ATACTTCATCATCCATTACC	ATCTGTTCGAAGATACTTCT
TUBB2B	347733	CTAACCGAATCCATCGTGCC	GATGTGCACGATCTCACGCA	AGACCAGACAATTTCGTGTT	GACCCCACTGGCAGTTACCA	GCGTGAGATCGTGCACATCC
DNMT3B	1789	AGAGTCGCGAGCTTGATCTT	ATCCGCACCCCGGAGATCAG	GAAGACTCGATCCTCGTCAA	CAAGCTCGCGACTCTCCAAG	TGGGCTTTCTGAACGAGTCC
SLC2A3	6515	AGTTTACTTACAGCAGCGGA	CACTCTAAAGAGCTCTAGCA	CTCTTACAGGATAACTATAA	ATGGTAAAACCCAGTAGCAG	GCCATCACAGTTGCTACAAT
IFITM2	10581	GCTCATCATCATCCCAGTGT	TCCTGATCTATCGCTGGGCC	GACCTCCGTGCCTGACCATG	CTCCTTGAGCATCTCGTAGT	GGAGCAGGAAGTGGCTATGC
SERPINE2	5270	TTCATCCGACATAATCCTAC	CGTCAACGCAGTGTATTTCA	CACAAAGAAACGCACTTTCG	TACGCCGTATCTCATCACCA	TCAATCAGATTGTGAAGTCG
CD24	100133941	CGGCGCGTCTAGCAGGATGC	GACGCGCCGCGCACCGACGT	TCTGCCCATGTCCCCTACGT	GATGTTCCAGTAATCTAATA	ACCCAGTGTTGGAAGTACTC
ID3	3399	ATGTCGTCCAGCAAGCTCAG	GACAAGTTCCGGAGTGAGCT	AACGCAGTCTGGCCATCGCC	TTGTCATCTCCAACGACAAA	TGGCCAGACTGCGTTCCGAC
VAT1L	57687	TGCTTCATGCTTGAAAGTAG	GAAGTTGCCAACCTCCGGGA	AGTCTGCATTTCTGTCAAAG	GTCCCCAACGTGACTGTCTT	GTTCCAAAGACAGTCACGTT
CD200	4345	ATGTGTCTCTTCAATACCTT	AATATCACCCTGGAGGATGA	GTAACAGACGTGGTCCCATT	TCTGGAAGGTCCCTCGGTCA	GGGACCTTCCAGAAGACCAT
METTL7A	25840	CAGGAGTTTGCGGGCCCCTC	GTTGGGGTTGGGGTCAATAC	AGGGGCCCGCAAACTCCTGC	GCAGGGAGAGTTTCCCGGAG	ATACAGGTCACCCTGCACCC
APELA	100506013	CTGGTCTCTGTCCGCTGATA	CTTATCAGCGGACAGAGACC	AAATGTATCAAAGGCCTACC	TCAGCGGACAGAGACCAGGT
COL26A1	136227	GAGTGAGCGACTGACCACAC	TGAGCGACTGACCACACTGG	GCTCACTCATGTCACTGAGC	TGGCAGGTCGTTGTCCGGGC	GGGGCTGGCAGGTCGTTGTC
TMEM64	169200	GGGCGGCGTGCTGCAGCAGC	GCCGGCAGCTCGGCGAGGCC	GCGGCAGCAGCGGCGGCCTC	GCTCCAGATAGGCGCCGAGC	CTCGGCGAGGCCCGGGAGGG
MAP7D2	256714	GGAGGAGCGATGGCGAAAAC	GCAGTACGAAAAGCAAATGG	GGCGAAAACTGGAAGAGCAG	ACTGGAAGAGCAGCGGCAGC	AAGGAAACAGAAGCTCCGGG
PCP4L1	654790	TTGCTATTCAGGGCAAGTTC	CAGCTGCCTGGTTGGTTGCT	AACATCCCCAGCAACCAACC	CCAGCTGCCTGGTTGGTTGC	AGCTGCCTGGTTGGTTGCTG
PNLDC1	154197	TGATTGACGAAGTGACGCGG	TCCGGATAAAGACCAAATCA	AGTCATCCAGTCGCCTTCCT	ACCTTGATTTGGTCTTTATC	GGATAAAGACCAAATCAAGG
ZNF727	442319	TTCAGCGAGTGCTAACATTC	CTGCTCAGCAGCGTTTGTAT	AGTGCTAACATTCAGGGATG	TAGAATTCTCCCCAGAAGAG	GATGTGATGTTAGAGAACTA
negative control-1~5		ACGGAGGCTAAGCGTCGCAA	CGCTTCCGCGGCCCGTTCAA	ATCGTTTCCGCTTAACGGCG	GTAGGCGCGCCGCTCTCTAC	CCATATCGGGGCGAGACATG
negative control-6~10		TACTAACGCCGCTCCTACAG	TGAGGATCATGTCGAGCGCC	GGGCCCGCATAGGATATCGC	TAGACAACCGCGGAGAATGC	ACGGGCGGCTATCGCTGACT
negative control-11~15		CGCGGAAATTTTACCGACGA	CTTACAATCGTCGGTCCAAT	GCGTGCGTCCCGGGTTACCC	CGGAGTAACAAGCGGACGGA	CGAGTGTTATACGCACCGTT
negative control-16~20		CGACTAACCGGAAACTTTTT	CAACGGGTTCTCCCGGCTAC	CAGGAGTCGCCGATACGCGT	TTCACGTCGTCTCGCGACCA	GTGTCGGATTCCGCCGCTTA
negative control-21~25		CACGAACTCACACCGCGCGA	CGCTAGTACGCTCCTCTATA	TCGCGCTTGGGTTATACGCT	CTATCTCGAGTGGTAATGCG	AATCGACTCGAACTTCGTGT
negative control-26~30		CCCGATGGACTATACCGAAC	ACGTTCGAGTACGACCAGCT	CGCGACGACTCAACCTAGTC	GGTCACCGATCGAGAGCTAG	CTCAACCGACCGTATGGTCA
negative control-31~35		CGTATTCGACTCTCAACGCG	CTAGCCGCCCAGATCGAGCC	GAATCGACCGACACTAATGT	ACTTCAGTTCGGCGTAGTCA	GTGCGATGTCGCTTCAACGT
negative control-36~40		CGCCTAATTTCCGGATCAAT	CGTGGCCGGAACCGTCATAG	ACCCTCCGAATCGTAACGGA	AAACGGTACGACAGCGTGTG	ACATAGTCGACGGCTCGATT
negative control-41~45		GATGGCGCTTCAGTCGTCGG	ATAATCCGGAAACGCTCGAC	CGCCGGGCTGACAATTAACG	CGTCGCCATATGCCGGTGGC	CGGGCCTATAACACCATCGA
negative control-46~50		CGCCGTTCCGAGATACTTGA	CGGGACGTCGCGAAAATGTA	TCGGCATACGGGACACACGC	AGCTCCATCGCCGCGATAAT	ATCGTATCATCAGCTAGCGC
