# Supplementary material for: CRISPR loss of function screening to identify genes involved in human primordial germ cell-like cell development
Source: PLoS Genet. 2023 Dec 13;19(12):e1011080. doi: 10.1371/journal.pgen.1011080 (PMC10752514; doi:10.1371/journal.pgen.1011080)
Supplement: S2 Table — (XLSX) [file pgen.1011080.s008.xlsx]

## Sheet: Table. S2
Table S2. Screening metrics for all samples in PGCLC regulator screen.
Sample	Reads	Mapped	Percentage	TotalsgRNAs	Zerocounts	GiniIndex
hiPSC	30288798	25363172	0.8374	2156	2	0.03837
iMELC_rep_1	34444807	26123626	0.7584	2156	2	0.04226
PGCLC(+)_rep_1	30681828	4965230	0.1618	2156	2	0.0832
PGCLC(-)_rep_1	19679471	11056116	0.5618	2156	2	0.07743
iMELC_rep_2	19078862	15337768	0.8039	2156	2	0.04714
PGCLC(+)_rep_2	2134964	727607	0.3408	2156	4	0.1044
PGCLC(-)_rep_2	1774785	838617	0.4725	2156	6	0.09366
