# Supplementary material for: CRISPR loss of function screening to identify genes involved in human primordial germ cell-like cell development
Source: PLoS Genet. 2023 Dec 13;19(12):e1011080. doi: 10.1371/journal.pgen.1011080 (PMC10752514; doi:10.1371/journal.pgen.1011080)
Supplement: S3 Table — (XLSX) [file pgen.1011080.s009.xlsx]

## Sheet: Table. S3-1
Table S3-1. Screening results by comparing PGCLC(+) vs. [PGCLC(-) and iMeLC], rep 1
Gene name	No. sgRNA	Score	P-value	logFC	No. good sgRNA
LBH	5	0.00033363	0.0095041	-1.7248	4
CYP1B1	5	0.00024019	0.0072462	-1.6999	4
ZIC5	5	0.010911	0.14312	-1.6044	4
HENMT1	5	0.025362	0.16061	-1.5638	4
SUSD2	5	0.0028578	0.026573	-1.5383	5
DNMT3B	5	0.0055898	0.041314	-1.3546	4
VSTM2B	5	0.0027783	0.024583	-1.3469	3
ST8SIA6	5	0.013112	0.14313	-1.3195	3
CHI3L2	5	0.017971	0.14919	-1.1932	4
TMEM64	5	0.023219	0.15532	-1.1019	3
PPP2R2B	5	0.02177	0.15148	-1.0677	4
ZNF667	5	0.03208	0.17752	-1.0655	4
RBM46	5	0.055003	0.2899	-1.0532	3
TDGF1	5	0.049949	0.28446	-1.0223	3
ESAM	5	0.026027	0.16061	-1.0155	3
PDPN	5	0.0049427	0.041304	-1.0145	4
CCNO	5	0.024276	0.16061	-0.99613	3
FAM159B	4	0.072691	0.21968	-0.98778	2
METTL7A	5	0.023466	0.15532	-0.98592	4
SATB1	5	0.0059329	0.054742	-0.97826	5
RBFOX1	5	0.066334	0.29625	-0.96653	3
CLDN3	5	0.084467	0.29626	-0.95488	3
PRELP	5	0.012319	0.14313	-0.92141	4
TCL1A	5	0.044556	0.20533	-0.8945	3
SLC2A1	5	0.024137	0.16061	-0.8714	4
DDAH1	5	0.05735	0.28991	-0.85891	4
SKAP2	5	0.056813	0.28991	-0.85605	4
SCG3	5	0.041254	0.20532	-0.85351	4
SEMA3G	5	0.13786	0.38263	-0.84887	3
PPM1N	5	0.10797	0.30952	-0.84845	3
CALB1	5	0.049622	0.28446	-0.83878	3
FAM20C	5	0.099637	0.29626	-0.83561	3
SLC39A8	5	0.0022178	0.022166	-0.8329	5
ACE	5	0.054698	0.2899	-0.82026	4
SH3TC1	5	0.013263	0.14313	-0.80026	4
ANHX	5	0.063295	0.29625	-0.79833	3
IRX6	5	0.032625	0.17753	-0.79692	4
AASS	5	0.015088	0.14349	-0.79497	4
MIA	5	0.073055	0.29625	-0.78227	3
DEFB1	5	0.084028	0.29626	-0.76703	3
TDRD12	5	0.091197	0.29626	-0.75471	3
TRIM38	5	0.055592	0.2899	-0.75021	3
SPESP1	5	0.079506	0.29625	-0.73392	3
ELOVL3	5	0.059534	0.28991	-0.71578	4
GPX2	5	0.067154	0.29625	-0.70902	3
CRABP1	5	0.035836	0.18134	-0.70022	4
TUBB2A	5	0.029791	0.16062	-0.6891	4
TIMP1	5	0.12353	0.37334	-0.66949	3
VAT1L	5	0.10125	0.29626	-0.6673	3
BNC1	5	0.021858	0.15148	-0.66527	3
RASD1	5	0.090542	0.29626	-0.65427	3
FAM162B	5	0.14243	0.38264	-0.65101	3
PRKCDBP	5	0.031185	0.16811	-0.64644	4
CDH5	5	0.068822	0.29625	-0.61977	3
MARCKS	5	0.02911	0.16062	-0.61877	4
SMPDL3B	5	0.03153	0.17752	-0.61828	3
NEFM	4	0.062469	0.21347	-0.61429	3
MAGEA12	5	0.093502	0.29626	-0.58067	3
GNG4	5	0.12676	0.37335	-0.57735	3
MYZAP	5	0.038846	0.18135	-0.56198	4
ADAMTS19	5	0.11613	0.31613	-0.54935	3
MAEL	5	0.18804	0.48653	-0.54914	3
TFAP2C	5	0.20885	0.5314	-0.54482	3
IFI16	5	0.071012	0.29625	-0.53587	3
TMEM178A	5	0.21715	0.53141	-0.533	3
SLC18B1	5	0.14474	0.38264	-0.52614	3
MAGEB2	5	0.20271	0.48654	-0.51504	3
TFPI2	5	0.22276	0.53991	-0.51388	3
GTSF1	5	0.015536	0.14502	-0.5058	3
DAZL	5	0.14416	0.38264	-0.50575	3
ANKRD2	5	0.084069	0.29626	-0.50374	3
AMER2	5	0.1726	0.45753	-0.49411	3
TCF7L1	5	0.014997	0.14349	-0.48549	3
CD109	5	0.040097	0.20532	-0.48346	4
EPHA2	5	0.14717	0.38264	-0.46321	3
KIAA1045	5	0.15119	0.39434	-0.46311	3
HS6ST1	5	0.19799	0.48654	-0.45771	3
ANGPTL4	5	0.16822	0.44852	-0.44772	3
ST14	5	0.035465	0.18134	-0.44725	3
SLC38A1	5	0.039887	0.20532	-0.44418	4
VWA1	5	0.23922	0.56818	-0.42793	3
PRAME	5	0.19598	0.48654	-0.42314	3
CYYR1	5	0.12731	0.37335	-0.41801	3
VSX2	5	0.24213	0.56819	-0.40651	3
SAT2	5	0.21091	0.5314	-0.38483	3
MAGEA6	5	0.21506	0.5314	-0.3835	3
APELA	4	0.256	0.46085	-0.37887	2
ANKRD55	5	0.33286	0.58044	-0.37302	2
TEX14	5	0.22701	0.53992	-0.36719	3
FZD7	5	0.12092	0.37334	-0.36492	3
COL6A1	5	0.0011601	0.019898	-0.36305	3
TDRD9	5	0.20674	0.48654	-0.35953	3
PCSK1N	5	0.013578	0.14313	-0.35916	2
NOTCH3	5	0.23201	0.56818	-0.35899	3
SPARC	5	0.087705	0.29626	-0.35638	2
S100A16	5	0.17141	0.44852	-0.3547	3
SLC43A1	5	0.24067	0.56818	-0.35415	3
CXCR4	5	0.23995	0.56818	-0.35277	3
DND1	5	0.23632	0.56818	-0.34956	3
EFNA5	5	0.26212	0.58043	-0.3456	3
PYY	5	0.25763	0.58043	-0.34266	3
KANK4	5	0.064428	0.29625	-0.34197	2
TNFRSF8	5	0.25912	0.58043	-0.33833	3
COMT	5	0.24457	0.56819	-0.33375	2
SALL3	5	0.07552	0.29625	-0.33026	3
PTPN3	5	0.23129	0.56818	-0.32896	3
HOXA1	5	0.49688	0.65935	-0.31327	2
ARRB1	5	0.37502	0.59848	-0.31112	2
NECAB1	5	0.55414	0.73075	-0.30443	2
SEPW1	5	0.39655	0.59848	-0.30175	2
BRDT	5	0.22773	0.55033	-0.29986	2
PIWIL2	5	0.35604	0.58044	-0.29386	2
TKTL1	5	0.2426	0.56819	-0.29193	2
ADTRP	5	0.0057897	0.041314	-0.28637	2
CCKBR	5	0.47493	0.61959	-0.28629	2
RTN4RL1	5	0.28273	0.58043	-0.28572	2
LIN7A	5	0.57123	0.76053	-0.28559	2
GAL	5	0.15734	0.44851	-0.28385	2
S100A12	5	0.49297	0.65935	-0.28327	2
TNFRSF12A	5	0.49864	0.65936	-0.27864	2
GSN	5	0.17723	0.45754	-0.27704	2
DCAF4L1	5	0.019576	0.15147	-0.27699	2
IGF1	5	0.037719	0.18135	-0.27477	2
SOX17	5	0.42093	0.59849	-0.27287	2
GSTA2	4	0.34609	0.47959	-0.26699	2
SOX15	5	0.41801	0.59848	-0.26308	2
EOMES	5	0.27006	0.58043	-0.26279	2
ROR1	5	0.21298	0.5314	-0.25996	2
OOEP	5	0.29214	0.58043	-0.25977	2
SLC4A8	5	0.057807	0.28991	-0.25769	2
STRA6	5	0.26657	0.58043	-0.24874	1
MGLL	5	0.37306	0.59848	-0.245	2
FAM196B	5	0.40631	0.59848	-0.24467	2
PLXDC2	5	0.59156	0.78971	-0.24428	2
CRIP1	5	0.87216	0.88337	-0.24364	1
SYTL4	5	0.39264	0.59848	-0.23999	2
S100A14	5	0.30278	0.58043	-0.23906	2
IFITM3	5	0.1272	0.37335	-0.23799	2
FUCA1	5	0.52109	0.67936	-0.23587	2
DOCK2	5	0.50991	0.65936	-0.23281	2
KLF4	5	0.32807	0.58044	-0.21495	2
ETV5	5	0.2845	0.58043	-0.21437	2
TUBA4A	5	0.13518	0.38263	-0.21021	2
FLT1	5	0.24448	0.56819	-0.2054	2
SPP1	5	0.25012	0.56819	-0.20371	2
CDH1	5	0.52758	0.67936	-0.20156	2
PIWIL1	5	0.12014	0.37334	-0.20062	2
HAS2	5	0.58737	0.78971	-0.19999	1
SLC16A10	5	0.12236	0.37334	-0.1993	2
PRODH	5	0.46345	0.59849	-0.19872	2
ACSF2	5	0.16771	0.44852	-0.19326	2
TUSC1	5	0.89381	0.90918	-0.19314	1
CD24	5	0.49675	0.65935	-0.19072	2
KANK3	5	0.3437	0.58044	-0.1825	2
TEX11	5	0.56316	0.76052	-0.18153	2
MAGEA4	5	0.57212	0.76053	-0.17902	2
NANOS3	5	0.14307	0.38264	-0.17828	2
SLC7A11	5	0.087011	0.29626	-0.17698	2
LRAT	5	0.38481	0.59848	-0.17471	2
COLEC12	5	0.57033	0.76053	-0.16994	2
SEMA6A	5	0.065278	0.29625	-0.16797	2
PDZD4	5	0.64654	0.8441	-0.16356	1
KHDC3L	5	0.88256	0.90917	-0.16249	1
CXorf67	5	0.30181	0.58043	-0.16221	2
GJA1	5	0.42024	0.59849	-0.1602	1
HORMAD1	5	0.38803	0.59848	-0.16018	1
TUBB8	5	0.14662	0.38264	-0.14538	2
CDCP1	5	0.39738	0.59848	-0.1389	1
TAC3	5	0.8887	0.90918	-0.1384	1
GLIPR2	5	0.8321	0.85801	-0.13772	1
PLBD1	5	0.073199	0.29625	-0.13683	2
GMPR	5	0.066526	0.29625	-0.12913	2
IFITM2	5	0.47111	0.61958	-0.12627	2
ABHD12B	5	0.67108	0.8441	-0.12555	1
KCNMB1	5	0.52567	0.67936	-0.12547	1
NLRP9	5	0.82986	0.85801	-0.12127	1
GSTA4	5	0.91696	0.93493	-0.1199	0
KRT19	5	0.066627	0.29625	-0.11981	2
GPRC5A	5	0.39272	0.59848	-0.11847	2
GPC6	5	0.078169	0.29625	-0.11798	2
FZD2	5	0.48824	0.65935	-0.11695	2
STOM	5	0.026411	0.16061	-0.11308	1
SOWAHD	5	0.33588	0.58044	-0.11239	2
PCDH18	5	0.58718	0.7897	-0.10938	2
C5orf47	5	0.89724	0.92276	-0.10641	1
KIF1A	5	0.60201	0.80461	-0.10547	2
CD200	5	0.52851	0.67936	-0.10389	2
MT1F	5	0.38647	0.59848	-0.1013	2
TCL1B	5	0.0891	0.29626	-0.10102	2
FRAS1	5	0.66338	0.8441	-0.098444	1
PFKP	5	0.3897	0.59848	-0.095462	2
LCK	5	0.60865	0.80462	-0.091886	1
LPIN1	5	0.564	0.76052	-0.087724	1
ELAVL2	5	0.3574	0.58044	-0.079195	2
CYP26A1	5	0.53312	0.69897	-0.074553	2
ABCA4	5	0.22123	0.53141	-0.073133	2
IL6R	5	0.13896	0.38263	-0.064665	1
GULP1	5	0.5071	0.65936	-0.055308	2
CA14	5	0.95558	0.95467	-0.052597	0
IRX4	5	0.27292	0.58043	-0.051351	2
LAD1	5	0.34859	0.58044	-0.046459	2
WNT2B	5	0.9094	0.93492	-0.040839	0
FST	5	0.060018	0.28991	-0.035323	1
KLRB1	5	0.45384	0.59849	-0.034676	2
MAGEB1	5	0.52183	0.67936	-0.032066	1
IFITM1	5	0.44903	0.59849	-0.02906	2
SSUH2	5	0.77492	0.858	-0.026943	1
RAB15	5	0.85571	0.87085	-0.023503	1
FXYD6	5	0.58278	0.7897	-0.022953	1
DACT2	5	0.14921	0.39433	-0.020717	2
SOX11	5	0.42579	0.59849	-0.015217	2
MBP	5	0.92488	0.93493	-0.013427	0
PLOD1	5	0.55232	0.73075	-0.010142	2
DBNDD2	5	0.77138	0.858	0.0028204	1
EGFR	5	0.49015	0.65935	0.0048693	1
PNLDC1	5	0.28805	0.58043	0.0091448	2
HPGD	5	0.12445	0.37334	0.010318	1
T	5	0.54454	0.73074	0.017406	1
ADAM8	5	0.22395	0.53991	0.018778	1
OLFML3	5	0.38872	0.59848	0.020115	2
ATP10A	5	0.13197	0.37335	0.020448	2
FAM20A	5	0.55956	0.74412	0.029545	2
CA2	5	0.9063	0.93492	0.032382	0
CRHBP	5	0.55192	0.73075	0.035988	2
UMODL1	5	0.23512	0.56818	0.036437	2
CAV1	5	0.19669	0.48654	0.037573	2
RRAGD	5	0.86484	0.87085	0.044088	1
C1orf115	5	0.17986	0.4707	0.046434	2
OTX2	5	0.039967	0.20532	0.052273	1
CYR61	5	0.97772	0.98008	0.055311	0
KCNV2	5	0.89535	0.92276	0.059644	1
PPAPDC1A	5	0.33099	0.58044	0.062364	2
PROS1	5	0.36327	0.58044	0.062412	2
MEIOB	5	0.94734	0.94573	0.077205	0
MAGEC3	5	0.2315	0.56818	0.079853	1
PLA2G16	5	0.3722	0.59848	0.081499	1
EPB41L3	5	0.40143	0.59848	0.084554	2
CLEC4D	5	0.53329	0.69897	0.086052	1
SMAGP	5	0.36739	0.58044	0.090617	2
ETS2	5	0.15328	0.43683	0.091642	2
PQLC3	5	0.16428	0.44852	0.092292	2
SLC2A14	5	0.91042	0.93492	0.094029	0
LDB2	5	0.0080981	0.056472	0.095331	1
CLU	5	0.37796	0.59848	0.095753	2
PPARG	5	0.22215	0.53991	0.098916	2
PRDM1	5	0.4351	0.59849	0.099361	2
DMRT1	5	0.25864	0.58043	0.10114	2
GPR176	5	0.47779	0.61959	0.10336	2
COL23A1	5	0.94207	0.94573	0.10587	0
RGS5	5	0.85961	0.87085	0.10678	1
PRSS8	5	0.20119	0.48654	0.11132	2
NETO1	5	0.11705	0.32543	0.11311	2
DCAF4L2	5	0.28094	0.58043	0.12117	1
TMTC1	5	0.13484	0.38263	0.12391	2
ATP7B	5	0.56406	0.76052	0.12967	2
SPATA22	5	0.46728	0.59849	0.13245	2
SYT6	5	0.45681	0.59849	0.13395	2
CTSC	5	0.17462	0.45753	0.13439	2
TBPL2	5	0.85222	0.87084	0.14543	1
WDR66	5	0.89265	0.90918	0.14713	1
RND3	5	0.45577	0.59849	0.14872	2
ARRDC4	5	0.93562	0.94572	0.15002	0
NLRP7	5	0.5024	0.65936	0.15013	2
FXYD3	5	0.73505	0.84411	0.15164	1
GATA4	5	0.90454	0.92277	0.15311	0
HLA-DQB1	5	0.12878	0.37335	0.15771	2
SLC6A15	5	0.64451	0.8441	0.16118	1
BCAT1	5	0.97241	0.96245	0.16428	0
OVOL2	5	0.19223	0.48653	0.16621	2
MEIS3	5	0.012702	0.14313	0.16705	2
CDX1	5	0.54413	0.73074	0.16786	2
WNT2	5	0.80424	0.85801	0.17109	1
HOXA7	5	0.52388	0.67936	0.1766	2
SGK1	5	0.069688	0.29625	0.178	2
NLRP2	5	0.30957	0.58043	0.1808	2
PKP3	5	0.66725	0.8441	0.18225	1
CPXM2	5	0.85121	0.87084	0.18546	1
COTL1	5	0.78324	0.858	0.18886	1
CDKN2C	5	0.051149	0.28447	0.19113	1
C1orf21	5	0.22205	0.53141	0.19776	1
NTS	5	0.89573	0.92276	0.19955	1
PRLR	5	0.91076	0.93492	0.20957	0
HAPLN1	5	0.4219	0.59849	0.21078	2
ST8SIA5	5	0.9518	0.95467	0.21178	0
TDRD10	5	0.044452	0.20533	0.21268	2
C9orf64	5	0.6777	0.8441	0.22099	1
USP44	5	0.19133	0.48653	0.22761	2
HOXB2	5	0.97093	0.96245	0.23309	0
ZNF736	5	0.25196	0.56819	0.23485	2
SLC7A1	5	0.53588	0.69898	0.23579	2
C9orf135	5	0.30569	0.58043	0.24085	2
TLDC2	5	0.20481	0.48654	0.24559	1
SOSTDC1	5	0.046067	0.2242	0.24745	2
GSTA1	5	0.4873	0.65935	0.24914	2
VCAN	5	0.90525	0.92277	0.25213	0
PSORS1C2	5	0.2538	0.56819	0.25553	1
GLIPR1L1	5	0.98219	0.98428	0.26135	0
OCIAD2	5	0.95014	0.94573	0.26625	0
IRX2	5	0.32027	0.58044	0.27525	2
S100P	5	0.92889	0.94572	0.27528	0
LRRN1	5	0.82759	0.85801	0.28291	1
ZNF727	5	0.37992	0.59848	0.29491	2
DMKN	5	0.1951	0.48654	0.29617	1
TRANK1	5	0.094837	0.29626	0.29707	1
ZHX2	5	0.39116	0.59848	0.29826	1
FMN2	5	0.43803	0.59849	0.29882	1
TSHZ1	5	0.92008	0.93493	0.30061	0
TMEM30B	5	0.32103	0.58044	0.30231	1
KCNQ2	5	0.96824	0.95468	0.30921	0
CD38	5	0.29697	0.58043	0.31813	2
CACNA2D2	5	0.27484	0.58043	0.31852	2
ID3	5	0.33881	0.58044	0.31994	2
STAG3	5	0.41573	0.59848	0.32024	1
ACTA1	5	0.98598	0.98768	0.32155	0
LEFTY2	5	0.045527	0.20915	0.32428	2
TRH	5	0.58623	0.7897	0.32807	2
SEL1L3	5	0.77703	0.858	0.32807	1
LUZP4	5	0.096978	0.29626	0.3308	2
SLC2A3	5	0.75451	0.84411	0.33347	1
RARRES2	5	0.50882	0.65936	0.3404	1
ZIC2	5	0.95911	0.95467	0.34457	0
COL1A1	5	0.84294	0.87084	0.34662	1
USP6	5	0.86437	0.87085	0.35015	1
S100A11	5	0.96503	0.95468	0.3547	0
SFRP1	5	0.65554	0.8441	0.35787	1
HLA-DPA1	5	0.94087	0.94573	0.36191	0
PPP1R14C	5	0.65056	0.8441	0.36889	1
TCEAL2	5	0.99282	0.99283	0.37325	0
FNDC5	4	0.55882	0.76644	0.37328	1
ROBO1	5	0.41422	0.59848	0.37801	1
DDX43	5	0.74219	0.84411	0.3782	1
SOX2	5	0.077559	0.29625	0.37988	1
SOX3	5	0.70663	0.84411	0.38071	1
ITGB4	5	0.75147	0.84411	0.38125	1
CLDN4	5	0.13277	0.37335	0.38443	2
TNIK	5	0.3896	0.59848	0.3845	1
PCDHB7	5	0.37698	0.59848	0.38923	2
VENTX	5	0.2986	0.58043	0.39128	2
PTPRZ1	5	0.38332	0.59848	0.39865	1
ACTG2	5	0.033208	0.17753	0.40021	1
POSTN	5	0.45823	0.59849	0.40047	1
SHE	5	0.44806	0.59849	0.40077	2
VLDLR	5	0.93299	0.94572	0.41411	0
GABRA3	5	0.96954	0.96244	0.41551	0
HLA-DPB1	5	0.78461	0.858	0.41766	1
ZNF492	5	0.58454	0.7897	0.42945	2
CACHD1	5	0.24824	0.56819	0.43626	2
DDX4	5	0.54504	0.73074	0.43979	2
FGFBP3	5	0.78256	0.858	0.44433	1
HOXB3	5	0.050475	0.28447	0.44702	2
FBXO15	5	0.31637	0.58044	0.45279	2
ADAM19	5	0.97395	0.97507	0.45435	0
DBNDD1	5	0.55776	0.74411	0.45656	2
IL12B	5	0.5723	0.76053	0.4578	1
LDLR	5	0.76489	0.858	0.46215	1
MAN1C1	5	0.70576	0.84411	0.4756	1
CHCHD2	5	0.89069	0.90918	0.48182	1
DLL1	5	0.50052	0.65936	0.48254	2
NRCAM	5	0.12862	0.37335	0.4844	2
COL26A1	5	0.51924	0.67935	0.48726	2
KCTD14	5	0.85372	0.87085	0.48937	1
P2RY1	5	0.21115	0.5314	0.49278	2
AP1M2	5	0.16741	0.44852	0.49354	2
GPC4	5	0.4127	0.59848	0.50446	1
NRK	5	0.097637	0.29626	0.50645	2
LDOC1	5	0.34619	0.58044	0.50923	1
GPC3	5	0.30383	0.58043	0.51614	1
HMGA2	5	0.83486	0.85801	0.52037	1
LCP1	5	0.32781	0.58044	0.52275	1
KLHL13	5	0.7075	0.84411	0.52546	1
TEX15	5	0.9759	0.98007	0.52907	0
STC2	5	0.36093	0.58044	0.53264	1
FNDC4	5	0.45481	0.59849	0.53386	2
RAMP1	5	0.95262	0.95467	0.53663	0
GFPT2	5	0.75375	0.84411	0.53854	1
TUBB2B	5	0.93891	0.94572	0.54088	0
MAP7D2	5	0.079733	0.29625	0.54393	2
PCP4L1	5	0.017289	0.14918	0.54748	1
DUSP6	5	0.83867	0.85801	0.55035	1
ALOX5	5	0.086231	0.29626	0.55312	2
STK31	5	0.58163	0.7897	0.55943	1
DPPA5	5	0.091208	0.29626	0.56074	2
ADM	5	0.33118	0.58044	0.56373	1
WFDC2	5	0.97052	0.96244	0.56487	0
FAM9C	5	0.40047	0.59848	0.56888	1
GIP	5	0.92161	0.93493	0.5747	0
TMEM132B	5	0.42919	0.59849	0.58126	1
TAGLN2	5	0.90769	0.93492	0.58472	0
LAMA4	5	0.11185	0.31612	0.58942	1
C10orf10	5	0.9944	0.99284	0.59153	0
ZIC3	5	0.44676	0.59849	0.59973	1
FAM124B	5	0.81711	0.85801	0.60202	1
CAPN13	5	0.96628	0.95468	0.60504	0
PEA15	5	0.82588	0.85801	0.61245	1
TMEM47	5	0.003477	0.026583	0.61275	1
NELL2	5	0.38016	0.59848	0.61557	1
TRPC6	5	0.46951	0.61958	0.62698	1
ATP6V0A4	5	0.1217	0.37334	0.63732	2
EID3	5	0.29685	0.58043	0.65507	1
TDRD6	5	0.30209	0.58043	0.65667	2
SOAT2	5	0.49285	0.65935	0.65675	1
TFCP2L1	5	0.15531	0.44851	0.67642	1
C1orf226	5	0.9926	0.99283	0.68193	0
SERPINE2	5	0.8507	0.87084	0.69241	1
MGST1	5	0.60645	0.80462	0.69777	1
FAM122C	5	0.84504	0.87084	0.70521	1
CER1	5	0.95139	0.94573	0.70597	0
MAGEA3	5	0.66046	0.8441	0.70708	1
DPPA3	5	0.075381	0.29625	0.71406	2
LIN28B	5	0.57931	0.77519	0.72466	1
IL6ST	5	0.035306	0.18134	0.72686	2
TAGLN	5	0.99741	0.99451	0.73292	0
SLC6A8	5	0.60203	0.80461	0.73336	1
CDH4	5	0.59419	0.80461	0.73528	1
MT2A	4	0.57761	0.76644	0.74703	1
GSTA3	5	0.68514	0.8441	0.76542	1
STEAP1	5	0.63321	0.83093	0.77328	1
FHL1	5	0.66241	0.8441	0.78464	1
TRPC5	5	0.99198	0.99283	0.81721	0
PLCD4	5	0.68051	0.8441	0.82802	1
PCDH7	5	0.12027	0.37334	0.85072	1
COL18A1	5	0.47646	0.61959	0.87313	1

## Sheet: Table. S3-2
Table S3-2. Screening results by comparing PGCLC(+) vs. [PGCLC(-) and iMeLC], rep 2
Gene name	No. sgRNA	Score	P-value	logFC	No. good sgRNA
CHI3L2	5	0.0036226	0.0045705	-1.4317	4
METTL7A	5	0.0034295	0.004471	-1.4168	4
IRX6	5	0.00063768	0.0039638	-1.3556	5
CDCP1	5	0.016261	0.0065598	-1.298	4
TCL1A	5	0.010499	0.0055154	-1.2664	3
SCG3	5	0.013709	0.0065499	-1.2291	3
LBH	5	0.014167	0.0065499	-1.1785	3
TFPI2	5	0.040962	0.10366	-1.1679	3
GNG4	5	0.05261	0.1083	-1.143	4
STRA6	5	0.0067022	0.0051574	-1.1268	4
ESAM	5	0.00013314	0.0039439	-1.11	5
SLC6A8	5	0.014013	0.0065499	-1.1091	3
ZIC5	5	0.011251	0.0055154	-1.0465	4
CYP1B1	5	0.0034931	0.004471	-1.0411	4
SH3TC1	5	0.01142	0.0055154	-1.0346	3
IFITM3	5	0.0015306	0.0040831	-1.0122	3
ATP10A	5	0.080562	0.11338	-0.99431	3
CCNO	5	0.03722	0.10231	-0.98514	4
LAD1	5	0.012784	0.0065499	-0.97705	4
CALB1	5	0.024539	0.098845	-0.97506	3
HS6ST1	5	0.027295	0.099392	-0.9562	4
FAM20A	5	0.048005	0.10541	-0.94336	3
ACSF2	5	0.0055952	0.0051574	-0.93051	5
PYY	5	0.013359	0.0065499	-0.91081	4
PPARG	5	0.018152	0.097413	-0.90011	4
TMEM30B	5	0.028319	0.099392	-0.87795	3
NANOS3	5	0.042683	0.10366	-0.87567	4
WNT2B	5	0.070642	0.11338	-0.86446	3
SOX17	5	0.0053341	0.0048689	-0.86157	4
TRIM38	5	0.12353	0.1251	-0.85166	3
KHDC3L	5	0.030481	0.099402	-0.84362	3
PIWIL2	5	0.071441	0.11338	-0.84083	3
SLC38A1	5	0.025371	0.099392	-0.83555	3
TNFRSF12A	5	0.027503	0.099392	-0.81189	3
PPM1N	5	0.05397	0.1083	-0.80224	3
FNDC4	5	0.0017553	0.0040931	-0.78355	5
S100A16	5	0.0030108	0.0044611	-0.78178	5
SEMA3G	5	0.077176	0.11338	-0.77304	3
TDRD10	5	0.012702	0.0065499	-0.76793	4
FZD2	5	0.021225	0.098835	-0.76437	4
GPR176	5	0.10108	0.11339	-0.76284	3
CAPN13	5	0.010743	0.0055154	-0.75913	4
HOXB2	5	0.10847	0.12146	-0.75463	3
SOWAHD	5	0.033362	0.1023	-0.74901	4
TUSC1	5	0.10697	0.12146	-0.72461	3
MGLL	5	0.02811	0.099392	-0.71445	4
TFAP2C	5	0.026655	0.099392	-0.70917	4
GLIPR2	5	0.083591	0.11338	-0.70719	3
GATA4	5	0.05762	0.10831	-0.70689	4
MEIS3	5	0.0080981	0.0051673	-0.70501	3
PPP1R14C	5	0.1198	0.1251	-0.69399	3
HENMT1	5	0.15119	0.14213	-0.65641	3
KLF4	5	0.15531	0.14213	-0.6489	3
UMODL1	5	0.092115	0.11339	-0.64636	3
CXCR4	5	0.10303	0.12146	-0.63621	3
OLFML3	5	0.019774	0.097771	-0.62839	4
SEMA6A	5	0.1246	0.1251	-0.62223	3
FNDC5	4	0.12208	0.12559	-0.6207	2
CYP26A1	5	0.12785	0.1251	-0.61862	3
FAM162B	5	0.11252	0.12147	-0.61673	3
SLC7A11	5	0.046689	0.10367	-0.60998	3
TDGF1	5	0.12483	0.1251	-0.59997	3
TUBB2B	5	0.033176	0.1023	-0.59506	4
PNLDC1	5	0.010402	0.0055154	-0.59218	3
POSTN	5	0.1745	0.1486	-0.58663	3
PRAME	5	0.16697	0.14214	-0.57644	3
AMER2	5	0.13393	0.12511	-0.56134	3
SLC4A8	5	0.12406	0.1251	-0.54174	3
ABHD12B	5	0.13337	0.12511	-0.53572	3
CD24	5	0.21506	0.17134	-0.52564	3
FAM122C	5	0.21995	0.18186	-0.52549	3
T	5	0.060089	0.10831	-0.52523	4
LDLR	5	0.14942	0.14213	-0.52394	3
TMTC1	5	0.062197	0.11097	-0.52221	3
PPP2R2B	5	0.24432	0.19522	-0.51915	3
ST8SIA6	5	0.14102	0.13735	-0.51685	3
KCNQ2	5	0.23705	0.19522	-0.51143	3
TDRD6	5	0.13761	0.12511	-0.50701	3
OTX2	5	0.003477	0.004471	-0.50662	4
PRELP	5	0.058983	0.10831	-0.5051	4
SPP1	5	0.0063033	0.0051574	-0.48782	3
DPPA5	5	0.064069	0.11098	-0.47313	4
P2RY1	5	0.028681	0.099392	-0.47296	3
MT2A	4	0.21795	0.14815	-0.47243	2
SKAP2	5	0.056279	0.10831	-0.47127	4
KIF1A	5	0.062342	0.11097	-0.46883	4
FBXO15	5	0.13357	0.12511	-0.46816	3
MAN1C1	5	0.23632	0.19522	-0.46578	3
TRH	5	0.21022	0.17134	-0.46563	3
IL6R	5	0.39752	0.28111	-0.45825	2
PLBD1	5	0.19265	0.16344	-0.44787	3
IFI16	5	0.018332	0.097413	-0.44734	3
LUZP4	5	0.039967	0.10231	-0.43945	3
SMAGP	5	0.044991	0.10367	-0.43903	3
GSTA1	5	0.14414	0.14213	-0.42742	3
GPRC5A	5	0.22772	0.19522	-0.42642	3
MAGEB1	5	0.090504	0.11339	-0.41274	3
ZNF727	5	0.044452	0.10367	-0.40924	2
ZNF667	5	0.084939	0.11339	-0.39818	2
PRODH	5	0.058435	0.10831	-0.3964	4
SOX2	5	0.034345	0.1023	-0.38747	2
NELL2	5	0.014997	0.0065598	-0.38608	3
GSTA2	4	0.18344	0.1352	-0.38051	2
RASD1	5	0.088402	0.11339	-0.37952	3
LIN28B	5	0.22488	0.19522	-0.3761	3
IRX4	5	0.087705	0.11339	-0.37531	3
PIWIL1	5	0.23995	0.19522	-0.37434	3
FZD7	5	0.29407	0.21074	-0.36921	2
CDKN2C	5	0.24085	0.19522	-0.36694	2
FMN2	5	0.2263	0.19522	-0.352	3
TNFRSF8	5	0.25838	0.19523	-0.35121	3
STAG3	5	0.21755	0.17134	-0.34964	2
MGST1	5	0.55435	0.47926	-0.34951	2
FAM159B	4	0.26643	0.14816	-0.34751	2
DMRT1	5	0.057391	0.10831	-0.34353	2
CA2	5	0.20752	0.17134	-0.3399	3
ANHX	5	0.36131	0.26514	-0.33799	2
DBNDD2	5	0.55776	0.47926	-0.33487	2
SLC2A3	5	0.22862	0.19522	-0.33394	3
COLEC12	5	0.57033	0.47927	-0.3309	2
ANKRD2	5	0.072906	0.11338	-0.32912	2
SLC18B1	5	0.30084	0.21074	-0.32264	2
MAGEA4	5	0.25912	0.19523	-0.32249	3
SYT6	5	0.38383	0.26515	-0.32116	2
PDPN	5	0.036279	0.1023	-0.31736	2
VENTX	5	0.2539	0.19523	-0.31184	2
SOX3	5	0.31929	0.21074	-0.30865	2
IFITM2	5	0.21298	0.17134	-0.30738	2
ELOVL3	5	0.10338	0.12146	-0.29515	1
IL6ST	5	0.38803	0.26515	-0.29124	2
MAGEA12	5	0.2314	0.19522	-0.2894	2
CTSC	5	0.22962	0.19522	-0.28646	2
HLA-DPB1	5	0.41606	0.28111	-0.28436	2
VWA1	5	0.58542	0.51196	-0.28352	2
SFRP1	5	0.077503	0.11338	-0.28202	2
DDX43	5	0.43215	0.28112	-0.28087	1
SPESP1	5	0.030947	0.099402	-0.28045	2
HOXB3	5	0.34076	0.21075	-0.27411	2
CLDN4	5	0.47207	0.34694	-0.2701	2
KCNMB1	5	0.16941	0.14214	-0.26737	2
TAGLN	5	0.51737	0.366	-0.26709	2
ADTRP	5	0.25747	0.19523	-0.26349	2
IRX2	5	0.086231	0.11339	-0.26042	1
COMT	5	0.47398	0.34694	-0.25935	2
COL1A1	5	0.4873	0.36599	-0.2542	2
PDZD4	5	0.73824	0.54526	-0.25269	1
GAL	5	0.080178	0.11338	-0.2505	2
TLDC2	5	0.15328	0.14213	-0.24037	2
SATB1	5	0.15664	0.14213	-0.23563	2
PRDM1	5	0.29334	0.21074	-0.23078	2
OOEP	5	0.85322	0.64639	-0.22938	1
RAB15	5	0.4442	0.30048	-0.22803	2
CAV1	5	0.037719	0.10231	-0.22726	2
MBP	5	0.17811	0.14861	-0.22616	2
LAMA4	5	0.035465	0.1023	-0.22213	2
SPARC	5	0.49688	0.36599	-0.222	1
USP6	5	0.75974	0.54526	-0.21414	1
ANKRD55	5	0.55323	0.45292	-0.21292	2
ST14	5	0.58981	0.51196	-0.21044	2
HAPLN1	5	0.56136	0.47926	-0.20531	2
KIAA1045	5	0.057807	0.10831	-0.20466	2
SOX11	5	0.090542	0.11339	-0.20375	2
TSHZ1	5	0.20209	0.17133	-0.19952	2
TMEM47	5	0.79851	0.57885	-0.18685	1
PKP3	5	0.21251	0.17134	-0.18675	1
FXYD6	5	0.079733	0.11338	-0.17992	2
KLRB1	5	0.22395	0.19522	-0.17986	2
DEFB1	5	0.44227	0.30048	-0.17983	2
ZIC3	5	0.27737	0.19523	-0.17841	1
CD38	5	0.59069	0.51196	-0.17591	2
C1orf115	5	0.39583	0.28111	-0.17148	1
GSN	5	0.5423	0.42959	-0.16938	2
DACT2	5	0.57835	0.47927	-0.16866	2
DBNDD1	5	0.25196	0.19522	-0.16308	2
TRANK1	5	0.1654	0.14214	-0.16252	2
RTN4RL1	5	0.28636	0.21074	-0.1567	2
HPGD	5	0.033208	0.1023	-0.15659	1
SGK1	5	0.27199	0.19523	-0.15283	1
DDAH1	5	0.24271	0.19522	-0.14745	2
RARRES2	5	0.71096	0.54525	-0.14708	1
MT1F	5	0.31075	0.21074	-0.14663	2
NTS	5	0.55678	0.47926	-0.14377	1
KLHL13	5	0.096978	0.11339	-0.14286	1
CRABP1	5	0.01656	0.0065598	-0.13986	2
PSORS1C2	5	0.83154	0.61265	-0.13946	1
SALL3	5	0.72693	0.54525	-0.13439	1
STC2	5	0.69782	0.54525	-0.13198	1
TCF7L1	5	0.61409	0.51196	-0.12153	1
PROS1	5	0.45395	0.34693	-0.11968	1
RGS5	5	0.85272	0.64639	-0.11918	1
TEX14	5	0.46811	0.34694	-0.10963	2
PQLC3	5	0.12445	0.1251	-0.10773	1
TBPL2	5	0.28094	0.19523	-0.10304	2
ACTG2	5	0.2986	0.21074	-0.10083	1
HOXA7	5	0.7805	0.54526	-0.09823	1
NLRP9	5	0.40924	0.28111	-0.090925	2
PPAPDC1A	5	0.13896	0.12511	-0.081327	2
TAC3	5	0.47588	0.34694	-0.077025	2
RBFOX1	5	0.068822	0.11338	-0.069313	1
LEFTY2	5	0.22584	0.19522	-0.066996	1
ZIC2	5	0.64654	0.51197	-0.057883	1
OVOL2	5	0.3086	0.21074	-0.043246	2
SLC39A8	5	0.055592	0.10831	-0.040415	1
RAMP1	5	0.26148	0.19523	-0.039445	2
CLEC4D	5	0.56496	0.47926	-0.038698	2
GPC6	5	0.14827	0.14213	-0.037955	2
ADM	5	0.33118	0.21075	-0.036855	2
CXorf67	5	0.49675	0.36599	-0.036806	2
DAZL	5	0.14921	0.14213	-0.036169	2
CLDN3	5	0.47016	0.34694	-0.02975	2
COL23A1	5	0.13197	0.12511	-0.029568	2
KANK3	5	0.41021	0.28111	-0.027567	2
IFITM1	5	0.80737	0.57885	-0.025955	1
MEIOB	5	0.22954	0.19522	-0.024111	2
LRAT	5	0.78187	0.54526	-0.022165	1
PFKP	5	0.27101	0.19523	-0.020531	2
CDH5	5	0.49554	0.36599	-0.017727	1
FUCA1	5	0.89458	0.74683	-0.017501	1
FXYD3	5	0.33099	0.21075	-0.01447	2
PCP4L1	5	0.17739	0.1486	-0.010508	1
ARRDC4	5	0.78798	0.57884	-0.0090363	1
LIN7A	5	0.043925	0.10366	-0.0061798	2
STEAP1	5	0.90167	0.74683	-0.0048995	0
MIA	5	0.65653	0.51197	-0.0028431	1
ZHX2	5	0.12014	0.1251	0.00080279	2
ADAM19	5	0.49285	0.36599	0.0056502	2
COL26A1	5	0.35113	0.21075	0.01019	2
DOCK2	5	0.048921	0.10542	0.010786	1
COTL1	5	0.46537	0.34693	0.016497	2
ETS2	5	0.921	0.87386	0.017619	0
SLC16A10	5	0.0011601	0.0040135	0.023466	1
PTPN3	5	0.1055	0.12146	0.029702	2
GPX2	5	0.2538	0.19523	0.031988	2
S100A11	5	0.4127	0.28111	0.037078	1
CD109	5	0.59306	0.51196	0.039878	1
NRCAM	5	0.32027	0.21074	0.048496	2
SOAT2	5	0.38332	0.26515	0.049862	1
FAM196B	5	0.45384	0.34693	0.051215	2
SOX15	5	0.53329	0.42958	0.054128	1
C5orf47	5	0.65056	0.51197	0.054338	1
ST8SIA5	5	0.85815	0.64639	0.055998	1
HAS2	5	0.89799	0.74683	0.068595	1
BNC1	5	0.042212	0.10366	0.071436	2
PCSK1N	5	0.86577	0.68023	0.071727	1
GPC4	5	0.66046	0.51197	0.080976	1
VCAN	5	0.82588	0.61265	0.081854	1
GTSF1	5	0.869	0.68024	0.090573	1
MAEL	5	0.52943	0.42958	0.096821	2
TUBA4A	5	0.69334	0.54525	0.097022	1
ID3	5	0.49015	0.36599	0.098742	1
S100A14	5	0.81471	0.61264	0.099267	1
GSTA3	5	0.38489	0.26515	0.10148	2
EPHA2	5	0.10794	0.12146	0.10491	2
VSTM2B	5	0.29987	0.21074	0.10725	2
MAGEA6	5	0.95302	0.9073	0.11159	0
BCAT1	5	0.12653	0.1251	0.11209	1
MAP7D2	5	0.97772	0.95332	0.11481	0
WDR66	5	0.16172	0.14214	0.11678	2
USP44	5	0.51644	0.366	0.121	2
CD200	5	0.73665	0.54525	0.13203	1
GSTA4	5	0.77633	0.54526	0.13251	1
HMGA2	5	0.46057	0.34693	0.137	2
TCEAL2	5	0.86105	0.68023	0.14058	1
LRRN1	5	0.64451	0.51197	0.14209	1
PLOD1	5	0.59532	0.51196	0.14229	1
FAM124B	5	0.33454	0.21075	0.14287	1
PRSS8	5	0.83596	0.61265	0.14359	1
SLC43A1	5	0.77209	0.54526	0.14579	1
IL12B	5	0.95139	0.9073	0.14588	0
SEL1L3	5	0.40508	0.28111	0.15632	1
CRHBP	5	0.15125	0.14213	0.15675	2
PCDH7	5	0.85864	0.64639	0.15839	1
IGF1	5	0.17141	0.1486	0.16719	1
TEX11	5	0.45577	0.34693	0.16979	2
SLC6A15	5	0.76851	0.54526	0.17094	1
FHL1	5	0.56994	0.47927	0.17125	1
SLC2A14	5	0.94532	0.90729	0.17375	0
ZNF736	5	0.91242	0.83187	0.17907	0
CYYR1	5	0.47922	0.34694	0.17995	1
TNIK	5	0.95201	0.9073	0.18436	0
NOTCH3	5	0.43549	0.28112	0.18694	2
GLIPR1L1	5	0.81948	0.61264	0.18705	1
HORMAD1	5	0.2691	0.19523	0.1885	2
NLRP7	5	0.93716	0.87387	0.18926	0
ANGPTL4	5	0.066526	0.11338	0.1913	2
KANK4	5	0.051149	0.1083	0.19365	1
ROR1	5	0.53077	0.42958	0.19372	2
PRLR	5	0.80107	0.57885	0.19968	1
SPATA22	5	0.30034	0.21074	0.20074	2
VAT1L	5	0.17341	0.1486	0.20129	1
SAT2	5	0.69424	0.54525	0.20622	1
KCNV2	5	0.55069	0.45291	0.20676	1
BRDT	5	0.9701	0.92096	0.20867	0
GJA1	5	0.46249	0.34693	0.21462	2
TAGLN2	5	0.93916	0.87387	0.21467	0
ATP7B	5	0.11475	0.12147	0.21657	2
MARCKS	5	0.22215	0.19522	0.21679	2
MAGEC3	5	0.33685	0.21075	0.22574	2
OCIAD2	5	0.92311	0.87386	0.23234	0
HLA-DQB1	5	0.76048	0.54526	0.23726	1
CDH1	5	0.82473	0.61264	0.24141	1
CA14	5	0.94372	0.90729	0.24269	0
DMKN	5	0.76562	0.54526	0.2464	1
CRIP1	5	0.84815	0.64638	0.24931	1
GPC3	5	0.51275	0.366	0.25528	1
TMEM178A	5	0.094046	0.11339	0.25978	2
SERPINE2	5	0.9518	0.9073	0.2613	0
MYZAP	5	0.27916	0.19523	0.26537	1
DND1	5	0.84135	0.64638	0.26821	1
CPXM2	5	0.62269	0.51196	0.27052	1
WFDC2	5	0.44531	0.30049	0.2736	1
STOM	5	0.19119	0.16344	0.27661	1
C10orf10	5	0.29685	0.21074	0.28455	1
DNMT3B	5	0.066627	0.11338	0.28728	1
ADAMTS19	5	0.6996	0.54525	0.28964	1
CHCHD2	5	0.70137	0.54525	0.28992	1
SSUH2	5	0.28628	0.21074	0.29207	1
FAM9C	5	0.24354	0.19522	0.30253	2
PLA2G16	5	0.90021	0.74683	0.30297	0
ADAM8	5	0.12862	0.12511	0.30695	1
TDRD9	5	0.74062	0.54526	0.30883	1
COL18A1	5	0.66917	0.51197	0.31385	1
C1orf226	5	0.70401	0.54525	0.31402	1
PCDHB7	5	0.73101	0.54525	0.31959	1
PTPRZ1	5	0.51666	0.366	0.32026	1
EOMES	5	0.25563	0.19523	0.3209	2
TRPC5	5	0.2845	0.21074	0.32122	1
TKTL1	5	0.36093	0.26514	0.32463	2
C1orf21	5	0.55314	0.45292	0.32501	1
STK31	5	0.87036	0.68024	0.32576	1
PEA15	5	0.84241	0.64638	0.32642	1
HOXA1	5	0.096195	0.11339	0.33137	2
FGFBP3	5	0.62162	0.51196	0.33396	1
WNT2	5	0.96735	0.92096	0.34208	0
RND3	5	0.40355	0.28111	0.34503	2
ACE	5	0.075381	0.11338	0.34684	2
ROBO1	5	0.4723	0.34694	0.349	1
PLCD4	5	0.48065	0.34694	0.35087	2
ZNF492	5	0.50751	0.366	0.35155	1
SYTL4	5	0.88129	0.74682	0.35229	1
LDB2	5	0.084069	0.11339	0.35524	2
TIMP1	5	0.26112	0.19523	0.35943	1
CLU	5	0.22205	0.19522	0.36362	2
FLT1	5	0.80487	0.57885	0.36621	1
NLRP2	5	0.7302	0.54525	0.36764	1
VSX2	5	0.51014	0.366	0.36899	2
SMPDL3B	5	0.021858	0.098835	0.37089	1
C9orf64	5	0.62587	0.51196	0.3786	1
LDOC1	5	0.1754	0.1486	0.38156	2
CCKBR	5	0.37539	0.26514	0.38827	1
SUSD2	5	0.98575	0.95333	0.38926	0
DCAF4L2	5	0.48743	0.36599	0.38985	1
NEFM	4	0.56082	0.42197	0.39379	1
PLXDC2	5	0.092691	0.11339	0.39436	2
TMEM132B	5	0.8667	0.68024	0.39614	1
TCL1B	5	0.43064	0.28112	0.39644	2
CYR61	5	0.8942	0.74683	0.40042	1
SOSTDC1	5	0.71181	0.54525	0.40106	1
EID3	5	0.053372	0.1083	0.40243	1
FAM20C	5	0.48334	0.34694	0.40555	1
S100P	5	0.51925	0.41039	0.41406	1
APELA	4	0.76326	0.52646	0.41585	1
DDX4	5	0.78596	0.57884	0.4165	1
S100A12	5	0.83265	0.61265	0.42122	1
CACNA2D2	5	0.52311	0.42958	0.42462	1
ETV5	5	0.85372	0.64639	0.42751	1
MAGEB2	5	0.94111	0.89135	0.4281	0
LPIN1	5	0.34956	0.21075	0.43047	2
GABRA3	5	0.84452	0.64638	0.4341	1
KCTD14	5	0.85222	0.64639	0.43901	1
TMEM64	5	0.74994	0.54526	0.43949	1
DCAF4L1	5	0.077559	0.11338	0.44525	2
C9orf135	5	0.3706	0.26514	0.44539	2
ELAVL2	5	0.54824	0.42959	0.44757	1
AP1M2	5	0.82415	0.61264	0.44984	1
TDRD12	5	0.23047	0.19522	0.46068	2
ATP6V0A4	5	0.95558	0.92095	0.46104	0
SEPW1	5	0.92776	0.87386	0.46284	0
PCDH18	5	0.85172	0.64639	0.46522	1
SLC2A1	5	0.81168	0.57885	0.47261	1
MAGEA3	5	0.96035	0.92095	0.50586	0
COL6A1	5	0.0057897	0.0051574	0.50954	1
ITGB4	5	0.89724	0.74683	0.51645	1
DPPA3	5	0.30556	0.21074	0.52421	1
RRAGD	5	0.40201	0.28111	0.53202	1
EFNA5	5	0.73263	0.54525	0.53912	1
ARRB1	5	0.95839	0.92095	0.54454	0
TUBB2A	5	0.21825	0.18185	0.54471	2
AASS	5	0.946	0.90729	0.55711	0
ACTA1	5	0.97395	0.94406	0.55894	0
TEX15	5	0.23326	0.19522	0.56406	2
GULP1	5	0.86624	0.68023	0.573	1
EGFR	5	0.98528	0.95333	0.5791	0
NETO1	5	0.79979	0.57885	0.59905	1
TFCP2L1	5	0.22773	0.19522	0.60589	2
CER1	5	0.65554	0.51197	0.60717	1
NECAB1	5	0.84029	0.64638	0.62304	1
TRPC6	5	0.58278	0.47927	0.6262	1
CDX1	5	0.33789	0.21075	0.64208	1
LCP1	5	0.97682	0.94407	0.64226	0
CACHD1	5	0.35642	0.21075	0.66291	2
CDH4	5	0.82873	0.61265	0.66382	1
DUSP6	5	0.75676	0.54526	0.67085	1
HLA-DPA1	5	0.77703	0.54526	0.67118	1
GFPT2	5	0.5368	0.42959	0.70949	2
VLDLR	5	0.45481	0.34693	0.73618	2
SHE	5	0.87306	0.68024	0.74267	1
ABCA4	5	0.11817	0.1251	0.7437	2
RBM46	5	0.14717	0.14213	0.75351	2
DLL1	5	0.74841	0.54526	0.75511	1
KRT19	5	0.26657	0.19523	0.78323	1
EPB41L3	5	0.43949	0.30048	0.7935	2
GMPR	5	0.57657	0.47927	0.80527	2
ALOX5	5	0.199	0.17133	0.82415	1
PRKCDBP	5	0.99678	0.99197	0.87648	0
FRAS1	5	0.99989	0.99743	0.89773	0
FST	5	0.99615	0.99197	0.90808	0
TUBB8	5	0.59079	0.51196	0.91036	1
LCK	5	0.39068	0.26515	0.91076	2
SLC7A1	5	0.86153	0.68023	1.0004	1
GIP	5	0.99997	0.99979	1.0843	0
NRK	5	0.97506	0.94407	1.146	0

## Sheet: Table. S3-3
Table S3-3. Screening results by comparing PGCLC(+) vs. [PGCLC(-) and iMeLC], rep 1 and rep 2
Gene name	No. sgRNA	Score	P-value	logFC	No. good sgRNA
LBH	5	0.0023748	0.0053066	-1.4521	4
ZIC5	5	0.0019377	0.0052966	-1.2045	4
CHI3L2	5	0.0014933	0.0052966	-1.1768	3
IRX6	5	0.0010556	0.0051076	-1.158	4
PPM1N	5	0.017816	0.027607	-1.1522	3
METTL7A	5	0.0017674	0.0052966	-1.1474	4
SH3TC1	5	0.003005	0.0061819	-1.1113	3
ESAM	5	0.0054865	0.0080916	-1.0916	4
CYP1B1	5	0.00015589	0.0039737	-1.0147	5
SCG3	5	0.040793	0.12388	-1.0106	3
IFITM3	5	0.0016071	0.0052966	-0.8612	3
NANOS3	5	0.024647	0.1114	-0.84446	4
FZD7	5	0.026703	0.11141	-0.80369	3
PDPN	5	0.011338	0.019202	-0.7954	4
GNG4	5	0.074863	0.17003	-0.73456	3
ANKRD2	5	0.021787	0.1114	-0.72697	3
RASD1	5	0.013409	0.027597	-0.7182	3
TDGF1	5	0.0099334	0.016029	-0.71644	4
CCNO	5	0.016261	0.027607	-0.69045	3
TCL1A	5	0.046105	0.12389	-0.63996	3
CALB1	5	0.017971	0.027607	-0.6379	3
PRELP	5	0.099637	0.18408	-0.6246	3
OLFML3	5	0.066334	0.14828	-0.62048	3
PPP2R2B	5	0.020424	0.1114	-0.61121	4
GAL	5	0.061437	0.14827	-0.61028	3
HS6ST1	5	0.0381	0.12388	-0.57144	3
TFPI2	5	0.05817	0.14827	-0.56199	3
PYY	5	0.094432	0.18408	-0.56047	3
STRA6	5	0.060337	0.14827	-0.55689	3
AMER2	5	0.045172	0.12389	-0.54656	3
IFI16	5	0.033253	0.11796	-0.54367	3
SOX17	5	0.010827	0.019202	-0.51125	4
TRIM38	5	0.023612	0.1114	-0.49471	4
MAGEA12	5	0.045482	0.12389	-0.49358	3
HENMT1	5	0.015088	0.027597	-0.49325	4
ZNF667	5	0.081528	0.18408	-0.49304	2
S100A16	5	0.010869	0.019202	-0.48588	4
PIWIL2	5	0.11613	0.18409	-0.45706	3
GJA1	5	0.11718	0.18409	-0.45391	3
GSN	5	0.12086	0.18409	-0.43126	3
DAZL	5	0.085348	0.18408	-0.42564	3
CDH5	5	0.091197	0.18408	-0.41718	3
SLC7A11	5	0.057983	0.14827	-0.40223	3
ELOVL3	5	0.0092428	0.016019	-0.39855	4
SEMA6A	5	0.030947	0.11386	-0.39767	3
TMEM64	5	0.10797	0.18409	-0.39654	3
CRABP1	5	0.13005	0.18409	-0.39382	3
SLC18B1	5	0.11049	0.18409	-0.39294	3
KIF1A	5	0.1295	0.18409	-0.38894	3
COLEC12	5	0.11561	0.18409	-0.38805	3
SOX11	5	0.15119	0.1955	-0.3867	3
TFAP2C	5	0.10128	0.18408	-0.38455	2
SPARC	5	0.14128	0.19549	-0.38443	3
DDAH1	5	0.13504	0.18409	-0.37696	3
CXCR4	5	0.13561	0.18409	-0.37606	3
ATP10A	5	0.12248	0.18409	-0.37319	2
SKAP2	5	0.092115	0.18408	-0.36671	3
ST14	5	0.10847	0.18409	-0.36653	3
ACSF2	5	0.05217	0.13138	-0.35715	3
SEMA3G	5	0.139	0.19549	-0.35331	3
SLC39A8	5	0.2538	0.32374	-0.352	2
CXorf67	5	0.14359	0.19549	-0.34465	3
CDCP1	5	0.1369	0.18409	-0.34209	1
ANHX	5	0.067784	0.15867	-0.34059	3
PLBD1	5	0.13448	0.18409	-0.33972	3
TCL1B	5	0.23326	0.30105	-0.33496	2
FAM159B	4	0.28097	0.31489	-0.33426	2
LAD1	5	0.14014	0.19549	-0.32982	3
MT1F	5	0.27378	0.34976	-0.32961	1
COMT	5	0.15717	0.1955	-0.329	3
VSTM2B	5	0.060376	0.14827	-0.32834	3
PROS1	5	0.11252	0.18409	-0.3259	3
SPP1	5	0.096978	0.18408	-0.32571	3
BNC1	5	0.062808	0.14828	-0.32367	3
ANKRD55	5	0.10499	0.18408	-0.31492	3
CLDN3	5	0.1317	0.18409	-0.29727	3
MGLL	5	0.15298	0.1955	-0.29584	3
FAM20A	5	0.30729	0.379	-0.28676	1
IRX4	5	0.21634	0.30104	-0.27633	2
SLC38A1	5	0.082206	0.18408	-0.27593	2
PPAPDC1A	5	0.13117	0.18409	-0.27075	2
KHDC3L	5	0.16143	0.1955	-0.26107	3
RBFOX1	5	0.11185	0.18409	-0.25703	3
RTN4RL1	5	0.22492	0.30105	-0.24765	2
TMTC1	5	0.45395	0.47938	-0.24525	1
SLC4A8	5	0.068822	0.15868	-0.23849	2
OOEP	5	0.46441	0.47938	-0.23424	2
GPRC5A	5	0.38489	0.47937	-0.23419	2
T	5	0.42093	0.47937	-0.22876	2
GPC6	5	0.21251	0.30104	-0.21443	2
ST8SIA6	5	0.037759	0.12388	-0.21255	2
SATB1	5	0.13896	0.19549	-0.21235	2
PDZD4	5	0.33392	0.41238	-0.20952	2
KIAA1045	5	0.079733	0.18408	-0.20584	2
ADTRP	5	0.017289	0.027607	-0.20454	1
KLF4	5	0.12445	0.18409	-0.19959	2
TRANK1	5	0.22773	0.30105	-0.19762	1
FUCA1	5	0.80107	0.74648	-0.1942	1
DEFB1	5	0.38187	0.47937	-0.19412	2
PPARG	5	0.032924	0.11796	-0.18986	2
MARCKS	5	0.33295	0.41238	-0.18521	2
EOMES	5	0.073199	0.17003	-0.1836	1
PPP1R14C	5	0.75601	0.74647	-0.18341	1
PIWIL1	5	0.12562	0.18409	-0.17634	2
TMEM30B	5	0.40201	0.47937	-0.17566	2
SPESP1	5	0.050475	0.12389	-0.17344	2
IL6R	5	0.19223	0.28171	-0.1729	2
GPX2	5	0.084253	0.18408	-0.1718	2
ROR1	5	0.44806	0.47938	-0.17127	2
PRAME	5	0.63941	0.61243	-0.171	1
CD24	5	0.28925	0.34976	-0.16585	2
PRODH	5	0.37894	0.47937	-0.16151	2
MAGEA4	5	0.30084	0.37899	-0.15987	2
KCNMB1	5	0.1951	0.30104	-0.15528	2
SLC43A1	5	0.22584	0.30105	-0.15344	2
SLC2A3	5	0.4471	0.47938	-0.15138	2
CYYR1	5	0.77067	0.74647	-0.14295	1
TBPL2	5	0.40826	0.47937	-0.1419	2
COL23A1	5	0.62055	0.61242	-0.1324	1
TNFRSF8	5	0.39583	0.47937	-0.12888	1
SFRP1	5	0.31419	0.41237	-0.12867	2
GSTA1	5	0.45769	0.47938	-0.12852	2
WNT2B	5	0.83376	0.74648	-0.12653	0
MAEL	5	0.41422	0.47937	-0.12576	1
ZNF727	5	0.13277	0.18409	-0.12553	2
TNFRSF12A	5	0.069688	0.17002	-0.1243	2
NETO1	5	0.4413	0.47937	-0.12285	2
HOXA7	5	0.76343	0.74647	-0.1226	1
IGF1	5	0.086231	0.18408	-0.11623	1
AASS	5	0.82007	0.74648	-0.11557	1
COL1A1	5	0.59532	0.57893	-0.11333	1
UMODL1	5	0.12326	0.18409	-0.10983	2
HOXB3	5	0.59079	0.57892	-0.10821	1
MAGEA6	5	0.45673	0.47938	-0.10669	2
MBP	5	0.36523	0.44618	-0.10636	2
NEFM	4	0.77863	0.66774	-0.10531	0
SLC6A8	5	0.199	0.30104	-0.10389	1
NLRP9	5	0.36255	0.44618	-0.10285	1
TIMP1	5	0.21825	0.30104	-0.098515	1
GPR176	5	0.55192	0.51209	-0.0943	1
GTSF1	5	0.43936	0.47937	-0.093618	2
OTX2	5	0.0080981	0.013294	-0.093471	1
TUSC1	5	0.47507	0.47938	-0.093023	1
CLEC4D	5	0.85121	0.74648	-0.089766	0
IRX2	5	0.24354	0.30105	-0.08909	2
HOXB2	5	0.90838	0.85365	-0.088829	0
GLIPR2	5	0.46345	0.47938	-0.086394	2
FBXO15	5	0.17636	0.25413	-0.084843	2
PRDM1	5	0.19939	0.30104	-0.081106	2
SOX3	5	0.65156	0.61243	-0.080165	1
EPHA2	5	0.048921	0.12389	-0.07634	2
LIN7A	5	0.36621	0.44618	-0.070995	2
C1orf115	5	0.60974	0.61242	-0.06397	1
SMPDL3B	5	0.051149	0.12389	-0.050528	2
EFNA5	5	0.76048	0.74647	-0.046942	1
IFITM2	5	0.33099	0.41238	-0.045326	2
FMN2	5	0.66917	0.67947	-0.044899	1
SUSD2	5	0.38285	0.47937	-0.041893	2
APELA	4	0.62062	0.63188	-0.039116	1
SLC2A1	5	0.36093	0.44617	-0.036347	1
TAC3	5	0.72775	0.74647	-0.034832	1
SYTL4	5	0.57931	0.54593	-0.033016	1
TUBA4A	5	0.27558	0.34976	-0.021407	1
GSTA2	4	0.61882	0.63188	-0.020281	1
NTS	5	0.72693	0.74647	-0.016278	1
MAGEB1	5	0.27199	0.34975	-0.013905	2
STAG3	5	0.46824	0.47938	-0.010545	2
S100A14	5	0.564	0.51209	-0.0058719	1
USP44	5	0.79851	0.74648	-0.004688	1
STC2	5	0.74219	0.74647	-0.0010193	1
VWA1	5	0.27867	0.34976	0.0010328	2
TDRD10	5	0.0057897	0.009524	0.0031578	2
CRIP1	5	0.844	0.74648	0.0032406	0
KANK4	5	0.024137	0.1114	0.0042156	1
HPGD	5	0.035465	0.12388	0.0050533	1
FAM196B	5	0.29311	0.37899	0.0053842	2
LCK	5	0.71945	0.74647	0.0054362	1
LRAT	5	0.3896	0.47937	0.0098246	1
LIN28B	5	0.4384	0.47937	0.011223	2
CAPN13	5	0.51406	0.47938	0.011806	1
SOWAHD	5	0.40338	0.47937	0.011845	2
FXYD6	5	0.11396	0.18409	0.012682	2
CTSC	5	0.1958	0.30104	0.01373	2
ACE	5	0.088388	0.18408	0.01391	1
DBNDD2	5	0.73505	0.74647	0.018888	1
TUBB2B	5	0.76562	0.74647	0.021899	1
SLC6A15	5	0.79592	0.74648	0.02512	1
TRH	5	0.21115	0.30104	0.027306	2
C1orf21	5	0.30034	0.37899	0.029269	1
ZHX2	5	0.74918	0.74647	0.031213	1
POSTN	5	0.66338	0.64705	0.0338	1
TUBB2A	5	0.32443	0.41237	0.034399	1
HORMAD1	5	0.62903	0.61243	0.035429	1
ANGPTL4	5	0.25201	0.32374	0.035735	2
DMRT1	5	0.025791	0.11141	0.041414	2
SALL3	5	0.12641	0.18409	0.044541	2
DNMT3B	5	0.13069	0.18409	0.045044	1
CLDN4	5	0.79461	0.74648	0.045045	1
PCSK1N	5	0.066526	0.14828	0.045386	2
RAB15	5	0.43355	0.47937	0.047021	2
VSX2	5	0.3593	0.44617	0.04798	2
SOX15	5	0.58047	0.54593	0.057235	1
CD38	5	0.64654	0.61243	0.058915	1
LEFTY2	5	0.11817	0.18409	0.059416	1
ADAMTS19	5	0.49955	0.47938	0.059544	1
TDRD6	5	0.11937	0.18409	0.05979	2
NOTCH3	5	0.66241	0.64705	0.06092	1
FLT1	5	0.26838	0.34975	0.063925	1
SLC2A14	5	0.93842	0.85366	0.065428	0
CDH1	5	0.81531	0.74648	0.066358	1
RND3	5	0.56638	0.51209	0.066456	1
PCDHB7	5	0.83265	0.74648	0.06966	0
CD200	5	0.87571	0.80541	0.07025	0
CD109	5	0.17141	0.25412	0.071052	1
BRDT	5	0.90735	0.85365	0.071654	0
CYP26A1	5	0.093334	0.18408	0.07289	2
SGK1	5	0.18727	0.2817	0.075112	2
FNDC4	5	0.2473	0.32373	0.075246	2
RARRES2	5	0.90804	0.85365	0.079092	0
PNLDC1	5	0.17375	0.25413	0.07917	2
MYZAP	5	0.27737	0.34976	0.082628	1
KCNQ2	5	0.85961	0.74648	0.083925	0
KLRB1	5	0.21059	0.30104	0.083972	2
FZD2	5	0.21663	0.30104	0.086481	2
ZIC2	5	0.81651	0.74648	0.089348	1
ARRDC4	5	0.88749	0.80542	0.091315	0
HAS2	5	0.60755	0.61242	0.097551	1
PFKP	5	0.27484	0.34976	0.10107	2
FAM20C	5	0.1516	0.1955	0.10427	2
LDLR	5	0.60091	0.61242	0.10729	1
SMAGP	5	0.1055	0.18408	0.11004	2
LUZP4	5	0.010402	0.019192	0.11012	2
LPIN1	5	0.88789	0.80542	0.11256	0
FNDC5	4	0.38242	0.38625	0.11551	1
TKTL1	5	0.090542	0.18408	0.11802	1
C9orf64	5	0.86716	0.77749	0.11822	0
S100A12	5	0.81411	0.74648	0.11963	1
P2RY1	5	0.10422	0.18408	0.11969	2
ID3	5	0.61948	0.61242	0.12404	1
STOM	5	0.092691	0.18408	0.12622	1
PTPRZ1	5	0.8891	0.80542	0.12688	0
TCF7L1	5	0.35642	0.44617	0.1332	2
MAP7D2	5	0.72196	0.74647	0.13725	1
WDR66	5	0.43657	0.47937	0.1405	1
CA2	5	0.30472	0.379	0.1407	2
ATP7B	5	0.2315	0.30105	0.14182	2
DOCK2	5	0.56994	0.51209	0.14276	1
TDRD12	5	0.15748	0.1955	0.14404	2
CPXM2	5	0.83975	0.74648	0.14567	0
VENTX	5	0.22205	0.30105	0.14987	1
CRHBP	5	0.23512	0.30105	0.14997	2
TLDC2	5	0.26657	0.34975	0.15409	1
CDX1	5	0.81948	0.74648	0.15499	1
LRRN1	5	0.87831	0.80541	0.15505	0
DACT2	5	0.78731	0.74647	0.15599	1
DPPA5	5	0.1754	0.25413	0.15678	1
OVOL2	5	0.11782	0.18409	0.15921	2
MEIS3	5	0.021858	0.1114	0.16458	2
DND1	5	0.5998	0.61242	0.16743	1
MEIOB	5	0.39459	0.47937	0.1693	2
VCAN	5	0.78999	0.74648	0.17266	1
C5orf47	5	0.83431	0.74648	0.17289	0
ZNF736	5	0.57112	0.51209	0.1737	1
PLXDC2	5	0.35604	0.44617	0.17671	1
HOXA1	5	0.24448	0.30105	0.17863	2
ADAM8	5	0.071012	0.17002	0.17965	1
PRLR	5	0.93	0.85366	0.18564	0
VAT1L	5	0.084069	0.18408	0.1909	1
NELL2	5	0.25929	0.34975	0.19289	2
SEPW1	5	0.71608	0.7127	0.19807	1
MAGEC3	5	0.14512	0.19549	0.1987	2
ST8SIA5	5	0.89799	0.80542	0.20024	0
EGFR	5	0.96308	0.89212	0.20079	0
SEL1L3	5	0.51145	0.47938	0.20304	1
GATA4	5	0.41021	0.47937	0.20616	2
IFITM1	5	0.54824	0.51209	0.208	1
PQLC3	5	0.34454	0.41238	0.20815	1
PLOD1	5	0.46951	0.47938	0.21003	1
TEX14	5	0.41509	0.47937	0.21031	2
ABHD12B	5	0.60313	0.61242	0.21067	1
USP6	5	0.94756	0.87397	0.21114	0
ETV5	5	0.92517	0.85366	0.21268	0
FAM162B	5	0.14168	0.19549	0.21312	2
PTPN3	5	0.23525	0.30105	0.21315	1
SLC16A10	5	0.003477	0.0072263	0.21516	2
TSHZ1	5	0.35446	0.44617	0.21789	2
BCAT1	5	0.54206	0.51208	0.22618	1
ARRB1	5	0.85172	0.74648	0.22887	0
DDX43	5	0.52567	0.51208	0.23166	1
CCKBR	5	0.23712	0.30105	0.23315	1
FXYD3	5	0.58278	0.54594	0.23325	1
GSTA4	5	0.74376	0.74647	0.23447	1
NLRP7	5	0.87082	0.80541	0.23615	0
GSTA3	5	0.5295	0.51208	0.23671	1
SOSTDC1	5	0.31932	0.41237	0.24054	1
PSORS1C2	5	0.79526	0.74648	0.24484	1
SPATA22	5	0.24073	0.30105	0.2452	2
SYT6	5	0.16342	0.25412	0.24724	2
ACTG2	5	0.12862	0.18409	0.25647	1
MGST1	5	0.42024	0.47937	0.25963	1
TEX11	5	0.7075	0.71269	0.26376	1
FGFBP3	5	0.33286	0.41238	0.26379	1
PRSS8	5	0.68514	0.67948	0.2707	1
CLU	5	0.44964	0.47938	0.27477	1
PLA2G16	5	0.89611	0.80542	0.27547	0
LDOC1	5	0.23338	0.30105	0.27628	1
NRCAM	5	0.11552	0.18409	0.27844	2
RGS5	5	0.90872	0.85365	0.27905	0
DMKN	5	0.38803	0.47937	0.28211	1
MIA	5	0.20933	0.30104	0.28644	2
GMPR	5	0.30902	0.379	0.29576	2
TMEM178A	5	0.1272	0.18409	0.29726	2
OCIAD2	5	0.95221	0.89211	0.30029	0
CDKN2C	5	0.16941	0.25412	0.30645	1
C9orf135	5	0.31075	0.41237	0.3099	1
HAPLN1	5	0.64248	0.61243	0.3099	1
SAT2	5	0.67393	0.67947	0.31024	1
HLA-DQB1	5	0.52695	0.51208	0.3129	1
GABRA3	5	0.83921	0.74648	0.319	0
KANK3	5	0.32103	0.41237	0.31949	1
C10orf10	5	0.93716	0.85366	0.32077	0
GLIPR1L1	5	0.91664	0.85365	0.32322	0
PCP4L1	5	0.026411	0.11141	0.32961	1
RBM46	5	0.11607	0.18409	0.33145	2
PEA15	5	0.93817	0.85366	0.33224	0
HMGA2	5	0.83321	0.74648	0.33797	0
PRKCDBP	5	0.85815	0.74648	0.33932	0
KLHL13	5	0.24827	0.32373	0.34261	1
FAM9C	5	0.033208	0.11796	0.34489	1
CAV1	5	0.18923	0.2817	0.35754	1
NLRP2	5	0.4127	0.47937	0.3589	1
CACNA2D2	5	0.39116	0.47937	0.36052	1
PCDH18	5	0.85718	0.74648	0.36296	0
ABCA4	5	0.054465	0.13139	0.36371	2
MAGEA3	5	0.98447	0.95322	0.37738	0
DBNDD1	5	0.51796	0.51208	0.38669	1
IL6ST	5	0.087011	0.18408	0.39273	2
GPC3	5	0.43949	0.47937	0.39572	1
SOX2	5	0.094837	0.18408	0.39677	2
EID3	5	0.20867	0.30104	0.39816	1
HLA-DPB1	5	0.74764	0.74647	0.39834	1
KCNV2	5	0.924	0.85365	0.39864	0
COTL1	5	0.61083	0.61242	0.3996	1
KCTD14	5	0.81889	0.74648	0.40792	1
TDRD9	5	0.60535	0.61242	0.40797	1
DDX4	5	0.75223	0.74647	0.41104	1
RRAGD	5	0.52054	0.51208	0.41496	1
MAN1C1	5	0.45823	0.47938	0.41662	1
GULP1	5	0.70489	0.71269	0.4171	1
ZNF492	5	0.75751	0.74647	0.4226	1
CHCHD2	5	0.67958	0.67947	0.42298	1
LDB2	5	0.044452	0.12389	0.42694	1
WNT2	5	0.98488	0.95322	0.4323	0
COL18A1	5	0.62798	0.61243	0.43743	1
FAM122C	5	0.73824	0.74647	0.43862	1
DCAF4L2	5	0.6777	0.67947	0.44077	1
CACHD1	5	0.24918	0.32373	0.44247	2
TCEAL2	5	0.95783	0.89211	0.45068	0
AP1M2	5	0.82473	0.74648	0.45105	1
C1orf226	5	0.91374	0.85365	0.45189	0
PKP3	5	0.42324	0.47937	0.45292	1
FHL1	5	0.7627	0.74647	0.45723	1
TUBB8	5	0.41724	0.47937	0.45909	1
CYR61	5	0.99391	0.96146	0.45938	0
GFPT2	5	0.9675	0.89212	0.46138	0
DCAF4L1	5	0.077559	0.18408	0.46523	2
S100P	5	0.76634	0.74647	0.46745	1
MT2A	4	0.51397	0.49087	0.46749	1
SOAT2	5	0.29509	0.37899	0.47989	1
ZIC3	5	0.28094	0.34976	0.48309	1
NECAB1	5	0.74994	0.74647	0.4866	1
DLL1	5	0.61301	0.61242	0.48877	1
SSUH2	5	0.71353	0.7127	0.49491	1
IL12B	5	0.88709	0.80542	0.49491	0
TRPC5	5	0.84969	0.74648	0.50366	0
TAGLN2	5	0.86105	0.74648	0.50501	0
COL6A1	5	0.0011601	0.0051076	0.50971	1
COL26A1	5	0.44903	0.47938	0.51185	2
TAGLN	5	0.92833	0.85366	0.51708	0
ROBO1	5	0.3722	0.44618	0.51946	1
ETS2	5	0.69514	0.67948	0.52102	1
FST	5	0.94689	0.87397	0.52206	0
ATP6V0A4	5	0.43743	0.47937	0.53182	2
TMEM132B	5	0.97827	0.94403	0.53222	0
VLDLR	5	0.86437	0.77748	0.53262	0
HLA-DPA1	5	0.8507	0.74648	0.53377	0
SERPINE2	5	0.95911	0.89212	0.5355	0
MAGEB2	5	0.91822	0.85365	0.53889	0
TMEM47	5	0.22962	0.30105	0.5397	1
TNIK	5	0.74531	0.74647	0.54038	1
KRT19	5	0.15531	0.1955	0.5567	2
FRAS1	5	0.99773	0.98978	0.55728	0
LCP1	5	0.99908	0.99396	0.5601	0
RAMP1	5	0.46633	0.47938	0.56154	2
ADAM19	5	0.75375	0.74647	0.56643	1
STK31	5	0.92341	0.85365	0.57209	0
CDH4	5	0.8466	0.74648	0.57397	0
CA14	5	0.97382	0.92133	0.57505	0
TEX15	5	0.869	0.80541	0.59849	0
EPB41L3	5	0.31247	0.41237	0.60766	2
ITGB4	5	0.89304	0.80542	0.61064	0
STEAP1	5	0.69871	0.67948	0.61079	1
ADM	5	0.30556	0.379	0.61775	1
ACTA1	5	0.99829	0.98979	0.62551	0
TFCP2L1	5	0.33622	0.41238	0.64117	1
GPC4	5	0.78324	0.74647	0.64441	1
WFDC2	5	0.79396	0.74648	0.65039	1
LAMA4	5	0.060018	0.14827	0.6684	1
ELAVL2	5	0.39752	0.47937	0.67678	2
DPPA3	5	0.12653	0.18409	0.68643	1
TRPC6	5	0.33955	0.41238	0.69483	1
PLCD4	5	0.70923	0.7127	0.70515	1
FAM124B	5	0.46248	0.47938	0.70582	1
CER1	5	0.9179	0.85365	0.75561	0
S100A11	5	0.80487	0.74648	0.76303	1
PCDH7	5	0.35441	0.44617	0.85094	1
SHE	5	0.80171	0.74648	0.86639	1
DUSP6	5	0.91242	0.85365	0.87201	0
ALOX5	5	0.046689	0.12389	0.90061	1
SLC7A1	5	0.90454	0.83099	0.97733	0
NRK	5	0.82588	0.74648	1.0016	1
GIP	5	0.99966	0.99875	1.0049	0
