# Supplementary material for: CRISPR loss of function screening to identify genes involved in human primordial germ cell-like cell development
Source: PLoS Genet. 2023 Dec 13;19(12):e1011080. doi: 10.1371/journal.pgen.1011080 (PMC10752514; doi:10.1371/journal.pgen.1011080)
Supplement: S4 Table — (XLSX) [file pgen.1011080.s010.xlsx]

## Sheet: Table. S4
Table S4. Differentially expressed genes between PGCLC_WT and PGCLC_KO by DESeq2 (FDR-adjusted p-value ≤ 0.05)
DEGs downregulated after TCL1A KO (KO down)								DEGs upregulated after TCL1A KO (KO up)
GeneSymbol	PGCLC_KO_logCPM	PGCLC_WT_logCPM	pvalue	padj	log2FC			GeneSymbol	PGCLC_KO_logCPM	PGCLC_WT_logCPM	pvalue	padj	log2FC
TCL1A	-1.97173	7.91019	0.000247855	0.0314724	9.03222			ANKRD13C	6.75723	5.52748	0.000271444	0.0314724	-1.23591
ICE1	5.31038	6.28946	0.000234023	0.0314724	0.991021			SHPK	6.28482	5.13526	1.23e-05	0.0142686	-1.13757
MGA	5.57966	6.4396	0.000491954	0.0453072	0.874763			NOMO2	6.20621	5.13444	0.000375074	0.039139	-1.09297
FRAT2	6.06558	6.86283	0.000499312	0.0453072	0.81055			TRNT1	6.82068	5.75856	1.3e-05	0.0142686	-1.04228
RPL14	7.22808	7.91291	0.000327982	0.0369999	0.691698			SLC37A3	7.16349	6.16477	0.000269567	0.0314724	-1.02645
HNRNPH1	7.62285	8.28284	6.42e-05	0.0293033	0.677508			SEC23IP	7.31783	6.35329	0.000112042	0.0293033	-0.98563
CD81	7.25904	7.89761	0.000257246	0.0314724	0.655333			DHCR24	10.0249	9.04657	6.26e-08	0.000261409	-0.969076
RPL34	8.25526	8.89292	0.000265615	0.0314724	0.646091			AARS	7.08937	6.17707	0.000193839	0.0314724	-0.909877
RPL23	8.83609	9.46234	8.76e-05	0.0293033	0.644182			SMARCA1	6.92643	6.03212	0.000490072	0.0453072	-0.889223
RPL11	8.09304	8.70127	0.000218274	0.0314724	0.626649			NT5C2	7.19682	6.30729	2.1e-05	0.017519	-0.875715
RPL32	8.456	9.05929	0.00012067	0.0293033	0.622915			SLC5A6	7.41518	6.53515	3.65e-05	0.0218528	-0.875458
RPLP2	7.72103	8.31776	0.000682872	0.0494307	0.620531			NCAPG2	7.23913	6.3682	0.000147986	0.029414	-0.872703
H4C3	9.0134	9.6039	0.000447072	0.0433972	0.619682			MSN	7.79625	6.96668	6.03e-05	0.0293033	-0.811318
NETO2	7.46322	8.04937	0.000525152	0.046638	0.600753			ECE1	7.07046	6.23283	0.000684809	0.0494307	-0.810533
RPS8	8.41999	8.98456	0.000621431	0.0489406	0.574731			CLIC4	8.27541	7.47625	0.000195495	0.0314724	-0.808147
RPL37A	8.40245	8.93989	0.000353117	0.0382878	0.553991			PFKL	7.98026	7.1674	0.000103478	0.0293033	-0.789398
RPL19	8.4245	8.95873	0.0006479	0.0491697	0.549497			ZMPSTE24	7.47331	6.68782	0.000144835	0.029414	-0.776915
TPT1	9.49833	10.0036	0.000250288	0.0314724	0.518964			PPP2R1B	7.23474	6.44244	0.000216043	0.0314724	-0.773311
RPS11	9.15362	9.64761	0.000686867	0.0494307	0.51263			VCL	6.82048	6.03849	0.000612871	0.0489406	-0.770803
								PPM1H	7.48007	6.69173	0.000126368	0.0293033	-0.770548
								MCM3	8.61984	7.84589	1.37e-05	0.0142686	-0.756345
								ETNK1	7.29094	6.51863	0.000248339	0.0314724	-0.7552
								CNDP2	8.26468	7.55543	0.000391416	0.0398481	-0.709007
								ACO1	9.5459	8.87022	0.000357745	0.0382878	-0.68461
								VCP	9.96506	9.31265	0.000417685	0.0415099	-0.660644
								PRKAR1A	8.38215	7.72266	0.000596264	0.0489406	-0.652051
								TARDBP	8.18265	7.52143	0.000253224	0.0314724	-0.648725
								TM9SF2	8.80814	8.14441	9.81e-05	0.0293033	-0.645824
								SS18	7.47976	6.82153	0.000612653	0.0489406	-0.644121
								PLS3	10.0076	9.36668	3.66e-05	0.0218528	-0.631446
								CALU	9.75851	9.11952	0.000232768	0.0314724	-0.630213
								P4HB	9.54494	8.91077	0.000120936	0.0293033	-0.625001
								FSTL1	8.3971	7.79492	0.000607812	0.0489406	-0.591343
								SLC44A2	8.85342	8.25785	0.000139261	0.029414	-0.580447
								PSAP	9.70254	9.11955	8.22e-05	0.0293033	-0.567206
								AZIN1	8.35422	7.7715	0.000635327	0.0491084	-0.566362
								PLOD1	8.91882	8.34595	0.000195074	0.0314724	-0.558344
								SLC2A3	10.41	9.85813	0.000102226	0.0293033	-0.535808
								FRMD6	8.86799	8.32104	0.000572794	0.0489406	-0.532671
