# Supplementary material for: CRISPR loss of function screening to identify genes involved in human primordial germ cell-like cell development
Source: PLoS Genet. 2023 Dec 13;19(12):e1011080. doi: 10.1371/journal.pgen.1011080 (PMC10752514; doi:10.1371/journal.pgen.1011080)
Supplement: S5 Table — (XLSX) [file pgen.1011080.s011.xlsx]

## Sheet: Table. S5
Table S5. Gene Ontology enrichment analysis of DEGs downregulated in TCL1A KO PGCLCs (KO down) (p.value ≤ 0.05).
Category	Term	Count	%	PValue	Genes	List Total	Pop Hits	Pop Total	Fold Enrichment	Bonferroni	Benjamini	FDR
GOTERM_BP_DIRECT	GO:0006614~SRP-dependent cotranslational protein targeting to membrane	10	52.6316	1.69257e-16	RPL32, RPS8, RPL34, RPL23, RPL11, RPL37A, RPL14, RPLP2, RPS11, RPL19	19	94	16792	94.0202	1.66533e-14	1.26943e-14	1.20172e-14
GOTERM_BP_DIRECT	GO:0019083~viral transcription	10	52.6316	8.6587e-16	RPL32, RPS8, RPL34, RPL23, RPL11, RPL37A, RPL14, RPLP2, RPS11, RPL19	19	112	16792	78.9098	6.66134e-14	3.24701e-14	3.07384e-14
GOTERM_BP_DIRECT	GO:0000184~nuclear-transcribed mRNA catabolic process, nonsense-mediated decay	10	52.6316	1.51849e-15	RPL32, RPS8, RPL34, RPL23, RPL11, RPL37A, RPL14, RPLP2, RPS11, RPL19	19	119	16792	74.268	1.16573e-13	3.79621e-14	3.59375e-14
GOTERM_BP_DIRECT	GO:0006413~translational initiation	10	52.6316	5.56956e-15	RPL32, RPS8, RPL34, RPL23, RPL11, RPL37A, RPL14, RPLP2, RPS11, RPL19	19	137	16792	64.5102	4.16334e-13	1.04429e-13	9.88596e-14
GOTERM_BP_DIRECT	GO:0006364~rRNA processing	10	52.6316	3.29841e-13	RPL32, RPS8, RPL34, RPL23, RPL11, RPL37A, RPL14, RPLP2, RPS11, RPL19	19	214	16792	41.2986	2.47385e-11	4.94762e-12	4.68374e-12
GOTERM_BP_DIRECT	GO:0006412~translation	10	52.6316	1.4995e-12	RPL32, RPS8, RPL34, RPL23, RPL11, RPL37A, RPL14, RPLP2, RPS11, RPL19	19	253	16792	34.9324	1.1246e-10	1.87437e-11	1.77441e-11
GOTERM_BP_DIRECT	GO:0042273~ribosomal large subunit biogenesis	2	10.5263	0.0264753	RPL11, RPL14	19	25	16792	70.7032	0.866333	0.283663	0.268535
GOTERM_BP_DIRECT	GO:0097421~liver regeneration	2	10.5263	0.0306494	RPL32, RPL19	19	29	16792	60.951	0.903157	0.287338	0.272013
GOTERM_CC_DIRECT	GO:0005840~ribosome	10	52.6316	1.57128e-14	RPL32, RPS8, RPL34, RPL23, RPL11, RPL37A, RPL14, RPLP2, RPS11, RPL19	19	166	18224	57.7806	5.83311e-13	5.81375e-13	4.87098e-13
GOTERM_CC_DIRECT	GO:0022625~cytosolic large ribosomal subunit	8	42.1053	2.25736e-13	RPL32, RPL34, RPL23, RPL11, RPL37A, RPL14, RPLP2, RPL19	19	68	18224	112.842	8.35121e-12	4.17612e-12	3.49891e-12
GOTERM_CC_DIRECT	GO:0005925~focal adhesion	7	36.8421	1.40088e-06	RPS8, CD81, RPL23, RPL37A, RPLP2, RPS11, RPL19	19	391	18224	17.1716	5.18313e-05	1.72775e-05	1.44758e-05
GOTERM_CC_DIRECT	GO:0016020~membrane	11	57.8947	1.12294e-05	RPL32, HNRNPH1, RPS8, CD81, RPL23, RPL11, RPL14, RPLP2, HIST1H4C, RPS11, RPL19	19	2200	18224	4.79579	0.000415402	0.000103871	8.70275e-05
GOTERM_CC_DIRECT	GO:0070062~extracellular exosome	11	57.8947	9.92721e-05	RPS8, CD81, RPL34, RPL23, RPL11, RPL37A, RPL14, RPLP2, HIST1H4C, RPS11, TPT1	19	2811	18224	3.75337	0.00366651	0.000734614	0.000615487
GOTERM_CC_DIRECT	GO:0005829~cytosol	11	57.8947	0.000409589	FRAT2, RPL32, RPS8, RPL34, RPL23, RPL11, RPL37A, RPL14, RPLP2, RPS11, RPL19	19	3315	18224	3.18273	0.0150436	0.0025258	0.00211621
GOTERM_CC_DIRECT	GO:0031012~extracellular matrix	4	21.0526	0.00288857	RPL23, RPL11, HIST1H4C, RPS11	19	296	18224	12.9616	0.101503	0.0152682	0.0127922
GOTERM_CC_DIRECT	GO:0005730~nucleolus	5	26.3158	0.00876156	RPL34, RPL23, RPL11, RPS11, RPL19	19	857	18224	5.59602	0.27791	0.0405222	0.033951
GOTERM_CC_DIRECT	GO:0005654~nucleoplasm	7	36.8421	0.045229	ICE1, HNRNPH1, RPS8, MGA, RPL11, HIST1H4C, RPS11	19	2784	18224	2.41168	0.819586	0.156021	0.13072
GOTERM_CC_DIRECT	GO:0005737~cytoplasm	10	52.6316	0.0453232	HNRNPH1, RPS8, RPL34, RPL23, MGA, RPL11, RPL14, RPS11, TPT1, RPL19	19	5222	18224	1.83676	0.820243	0.156021	0.13072
GOTERM_CC_DIRECT	GO:0022627~cytosolic small ribosomal subunit	2	10.5263	0.0463845	RPS8, RPS11	19	48	18224	39.9649	0.827491	0.156021	0.13072
GOTERM_MF_DIRECT	GO:0003735~structural constituent of ribosome	10	52.6316	2.21911e-13	RPL32, RPS8, RPL34, RPL23, RPL11, RPL37A, RPL14, RPLP2, RPS11, RPL19	18	222	16881	42.2447	5.54834e-12	5.54778e-12	5.54778e-12
GOTERM_MF_DIRECT	GO:0044822~poly(A) RNA binding	11	57.8947	2.17196e-08	RPL32, HNRNPH1, RPS8, RPL23, RPL11, RPL37A, RPL14, HIST1H4C, RPS11, TPT1, RPL19	18	1129	16881	9.13744	5.4299e-07	2.71495e-07	2.71495e-07
GOTERM_MF_DIRECT	GO:0070180~large ribosomal subunit rRNA binding	3	15.7895	1.99862e-05	RPL23, RPLP2, RPL19	18	7	16881	401.929	0.000499536	0.000166552	0.000166552
GOTERM_MF_DIRECT	GO:0003723~RNA binding	5	26.3158	0.00185376	HNRNPH1, RPL34, RPL11, RPL14, RPL19	18	547	16881	8.57252	0.0453277	0.011586	0.011586
GOTERM_MF_DIRECT	GO:0005515~protein binding	14	73.6842	0.0357902	ICE1, CD81, RPL23, MGA, RPL11, TCL1A, HNRNPH1, RPL37A, RPL14, RPLP2, HIST1H4C, RPS11, TPT1, RPL19	18	8785	16881	1.49456	0.597942	0.164774	0.164774
GOTERM_MF_DIRECT	GO:0019843~rRNA binding	2	10.5263	0.0395457	RPL11, RPS11	18	40	16881	46.8917	0.635316	0.164774	0.164774
KEGG_PATHWAY	hsa03010:Ribosome	10	52.6316	2.36657e-13	RPL32, RPS8, RPL34, RPL23, RPL11, RPL37A, RPL14, RPLP2, RPS11, RPL19	14	136	6879	36.1292	2.1303e-12	2.12992e-12	2.12992e-12
