# Supplementary material for: CRISPR loss of function screening to identify genes involved in human primordial germ cell-like cell development
Source: PLoS Genet. 2023 Dec 13;19(12):e1011080. doi: 10.1371/journal.pgen.1011080 (PMC10752514; doi:10.1371/journal.pgen.1011080)
Supplement: S6 Table — (XLSX) [file pgen.1011080.s012.xlsx]

## Sheet: Table. S6
Table S6. Gene Ontology enrichment analysis of DEGs upregulated in TCL1A KO PGCLCs (KO up) (p.value ≤ 0.05).
Category	Term	Count	%	PValue	Genes	List Total	Pop Hits	Pop Total	Fold Enrichment	Bonferroni	Benjamini	FDR
GOTERM_BP_DIRECT	GO:0016310~phosphorylation	3	7.69231	0.0204231	SHPK, ETNK1, NT5C2	38	100	16792	13.2568	0.997481	1	1
GOTERM_CC_DIRECT	GO:0070062~extracellular exosome	18	46.1538	1.66427e-05	CLIC4, VCP, SLC44A2, MSN, ECE1, SLC2A3, PLOD1, FSTL1, CNDP2, ZMPSTE24, TM9SF2, PFKL, PPP2R1B, PSAP, ACO1, P4HB, VCL, AARS1	39	2811	18224	2.9922	0.00179581	0.00179741	0.00179741
GOTERM_CC_DIRECT	GO:0005783~endoplasmic reticulum	8	20.5128	0.00143208	ANKRD13C, VCP, SEC23IP, CALU, ACO1, DHCR24, PLOD1, P4HB	39	828	18224	4.5148	0.143393	0.0773325	0.0773325
GOTERM_CC_DIRECT	GO:0005789~endoplasmic reticulum membrane	7	17.9487	0.00831426	ANKRD13C, VCP, CALU, DHCR24, PLOD1, NOMO2, ZMPSTE24	39	862	18224	3.79463	0.594119	0.241785	0.241785
GOTERM_CC_DIRECT	GO:0048471~perinuclear region of cytoplasm	6	15.3846	0.00895499	ANKRD13C, VCP, CLIC4, MCM3, MSN, ECE1	39	621	18224	4.5148	0.621483	0.241785	0.241785
GOTERM_CC_DIRECT	GO:0016020~membrane	11	28.2051	0.0125891	SLC5A6, PFKL, PRKAR1A, ETNK1, NCAPG2, MCM3, CALU, ECE1, DHCR24, AARS1, ZMPSTE24	39	2200	18224	2.33641	0.74545	0.271925	0.271925
GOTERM_CC_DIRECT	GO:0005623~cell	3	7.69231	0.0184322	ACO1, P4HB, VCL	39	100	18224	14.0185	0.865911	0.331779	0.331779
GOTERM_CC_DIRECT	GO:0005737~cytoplasm	18	46.1538	0.0251301	CLIC4, VCP, PPM1H, MSN, AZIN1, CNDP2, PFKL, SEC23IP, FRMD6, PRKAR1A, ETNK1, SHPK, PSAP, PLS3, ACO1, TARDBP, SLC37A3, AARS1	39	5222	18224	1.6107	0.935991	0.387721	0.387721
GOTERM_CC_DIRECT	GO:0005829~cytosol	13	33.3333	0.0327397	CLIC4, VCP, DHCR24, NT5C2, AZIN1, CNDP2, PFKL, SEC23IP, PRKAR1A, ETNK1, ACO1, VCL, AARS1	39	3315	18224	1.83248	0.972541	0.441986	0.441986
GOTERM_CC_DIRECT	GO:0005856~cytoskeleton	4	10.2564	0.0417768	FRMD6, MSN, DHCR24, VCL	39	371	18224	5.03808	0.990037	0.501322	0.501322
GOTERM_MF_DIRECT	GO:0005524~ATP binding	8	20.5128	0.0411896	VCP, PFKL, SHPK, ETNK1, MCM3, TRNT1, SMARCA1, AARS1	38	1495	16881	2.37719	0.995007	1	1
