# Supplementary material for: CRISPR loss of function screening to identify genes involved in human primordial germ cell-like cell development
Source: PLoS Genet. 2023 Dec 13;19(12):e1011080. doi: 10.1371/journal.pgen.1011080 (PMC10752514; doi:10.1371/journal.pgen.1011080)
Supplement: S7 Table — (XLSX) [file pgen.1011080.s013.xlsx]

## Sheet: Table. S7
Table S7. Primers used in this study
Genotyping
Gene	Forward primer (5-prime-->3-prime)	Reverse prime (5-prime-->3-prime)
TFAP2C_Cterm-3'	GCTCGCCCCAGTCTTGGAGACGAACATACA	GGCTTGACTGTGGCTTGGTTAATGCCCTGA
DDX4_Cterm-3'	AGGCTGAACACCGCCTTTAT	ACATGTCACTTTGGATTGTTTAGGT
PB_iCas9	GGACCTGATCATCAAGCTGC	AGGGGCTTCATGATGTCCCC
TCL1A_Exon1	TTCCAGAAGAAGAAAGGGCCAAGGTCACC	CATAGTGAGTGCTCCTTGAGTCCTCGCC
METTL7A_Exon1	AGCCAGTTCTTTTTCTCCTCTGCAGCTGA	CTAGTCCTCCTCACACCCTTTCACTCACC
qPCR
Gene	Forward primer (5-prime-->3-prime)	Reverse primer (5-prime-->3-prime)
ERCC1806	GATCCCGGAAGATACGCTCTAAG	CGCAGGTTGATGCTTCCAATAAA
ERCC56.4	CCAACCCCACATTGTAACTTCG	GTCTTTACTTACGCGCTCCTCT
PPIA	TTGATCATTTGGTGTGTTGGGC	AAGACTGAGATGCACAAGTGGT
ARBP	GAAACTCTGCATTCTCGCTTCC	ACTCGTTTGTACCCGTTGATGA
rtTA	ACAAGCAATTGAGCTGTTCGAC	CGCACTTTAGCTGTTTCTCCAG
Cas9	GAACTGCAGAAGGGAAACGAAC	GGAGCCCTTCAGCTTCTCATAG
POU5F1	CTGTCTCCGTCACCACTCTG	AAACCCTGGCACAAACTCCA
NANOG	AGAGGTCTCGTATTTGCTGCAT	AAACACTCGGTGAAATCAGGGT
SOX2	TGAATCAGTCTGCCGAGAATCC	TCTCAAACTGTGCATAATGGAGT
EOMES	AAGGGGAGAGTTTCATCATCCC	GGCGCAAGAAGAGGATGAAATAG
BLIMP1	AAACCAAAGCATCACGTTGACA	GGATGGATGGTGAGAGAAGCAA
SOX17	TTCGTGTGCAAGCCTGAGAT	TAATATACCGCGGAGCTGGC
TFAP2C	ATTAAGAGGATGCTGGGCTCTG	CACTGTACTGCACACTCACCTT
NANOS3	TGGCAAGGGAAGAGCTGAAATC	TTATTGAGGGCTGACTGGATGC
TCL1A	TTATAGATGGTCACGCACCTGG	ATAGAAGCTGATTCCGCACGAA
RPL11	TTAGAGCCTTGGTTAAGCAGGG	ACCAAAGCCTGTCATTCCTTCA
RPL37A	GATGATAGGGAGGCAGGTGATG	TCTTTAGCATGGGAAGAGGCAG
H4C3	CTGTCACAGCCATGGATGTAGT	CTGAAAAGGGCCTTTGGGTTTT
ACO1	AGCTTCAAAACATACACGGCTG	GACTCCCAAATGCTGGTCATTG
CALU1	GTGCAGGCTAAAAGTTGGAAGG	TCCTGCACATGTATCCTGGAAC
VCP	ATCACTGGATAGGACTGGTGGA	AGCCTTACCGTCCACATCAAAT
NOMO2	AATGCAATGAATGGACCCTCCT	ATGACATTCTCACACCACAGCA
